# Supplementary material for: Development and psychometric assessment of a scale for evaluating healthcare professionals’ attitudes toward interprofessional education and collaboration in the United States: a cross-sectional study
Source: J Educ Eval Health Prof. 2025 Oct 20;22:32. doi: 10.3352/jeehp.2025.22.32 (PMC12768546; doi:10.3352/jeehp.2025.22.32)
Supplement: Supplementary file 1 [file jeehp-22-32-dataset1.xlsx]

## Sheet: Combined IPEC Data
Specialty	Role	YearsPractice	PracticeTraining	T1	T2	T3	T4	T5	T6	T7	R1	R2	R3	R4	R5	C1	C2	C3	C4	C5	C6	Rf1	Rf2	Rf3	Rf4	Rf5	P1	P2	P3	P4	P5	P6	Ea1	Ea2	Ea3	Ea4	Ea5	Ea6
9	1	3	6	5	5	5	5	5	5	5	5	2	4	2	5	5	5	5	4	5	5	5	4	4	3	3	5	5	4	5	4	5	5	4	5	2	4	5
24	1	4	7	5	5	5	5	4	5	5	4	2	5	5	5	4	5	5	5	5	5	4	4	4	3	4	5	5	5	5	5	5	5	4	5	3	5	5
1	1	2	5	4	5	4	5	4	4	4	4	4	4	4	4	4	4	4	4	4	5	3	4	4	2	4	5	5	4	5	4	4	4	4	4	3	4	4
24	1	5	8	5	5	5	5	4	5	4	4	3	4	4	5	5	5	5	4	5	5	3	4	4	4	4	4	4	4	5	4	5	5	4	4	4	5	5
3	1	5	8	5	5	5	5	5	5	5	4	3	4	3	4	5	5	5	4	5	5	3	4	4	4	4	4	5	4	5	5	5	5	4	5	2	4	5
24	1	4	7	5	5	5	5	4	5	5	4	3	4	4	5	5	4	5	3	4	5	3	4	4	3	4	5	5	5	5	5	5	5	5	5	3	5	5
24	1	5	8	4	5	4	5	4	4	4	4	4	4	4	4	4	4	4	4	5	4	4	4	4	3	4	5	5	5	5	4	4	5	4	4	2	4	4
18	1	3	6	5	5	5	5	5	5	5	5	5	5	5	5	5	5	5	5	5	5	3	5	5	1	4	5	5	5	5	5	5	5	5	5	5	5	5
18	1	4	7	4	4	4	4	4	3	4	4	2	4	4	4	4	4	3	4	#NULL!	4	4	2	4	2	4	4	4	4	4	4	4	4	4	4	2	4	4
6	1	5	8	5	5	5	5	5	5	5	5	2	4	5	5	5	5	5	5	5	5	4	2	5	1	5	5	5	5	5	5	5	5	5	5	1	5	5
9	1	4	7	5	5	5	5	5	5	5	5	2	4	5	5	5	5	5	5	5	5	5	3	5	3	4	4	5	4	5	4	4	5	5	5	3	5	5
23	1	5	8	5	5	5	5	5	5	5	5	4	4	4	5	5	5	5	5	5	5	4	4	5	2	4	5	5	5	5	5	5	5	5	5	3	5	5
24	1	4	7	4	5	4	4	4	4	4	4	2	4	4	4	4	4	4	4	4	4	4	3	3	3	4	4	4	4	4	4	4	4	4	4	3	4	4
9	1	4	7	5	5	5	5	4	5	5	5	4	5	5	5	5	5	5	4	5	5	3	4	4	4	4	5	5	5	5	5	5	5	5	5	3	5	5
9	1	5	8	5	5	5	5	4	5	5	5	4	5	5	4	5	5	5	4	5	5	2	2	4	3	4	4	4	4	4	4	4	5	5	4	2	5	5
12	3	5	8	5	5	5	5	5	5	5	5	4	4	5	5	5	5	5	5	5	5	1	4	5	5	5	5	5	5	5	5	5	5	5	5	5	5	5
9	5	1	4	5	4	5	5	4	4	4	4	3	4	5	5	5	4	5	4	5	5	4	3	4	4	4	4	5	5	4	5	5	4	4	5	4	5	5
12	5	5	8	4	4	4	4	3	4	4	4	4	4	4	4	4	4	4	3	4	4	3	4	4	2	3	4	4	4	4	4	4	4	4	4	2	4	4
12	5	2	5	4	5	5	5	5	5	5	3	2	4	4	4	4	5	4	5	5	5	1	3	4	2	1	5	4	5	5	5	5	5	5	5	3	5	5
4	5	5	8	5	5	5	5	5	5	5	5	5	5	5	5	3	5	5	5	5	5	5	5	5	3	3	5	5	5	5	5	5	5	5	3	1	5	5
24	1	2	5	5	5	5	5	4	5	4	4	3	4	4	4	4	4	4	3	5	5	4	3	4	4	2	3	4	4	4	4	4	4	5	5	2	5	5
24	1	4	7	5	5	5	5	4	5	5	4	2	5	5	5	5	5	5	5	5	5	2	4	4	3	3	5	5	5	5	4	5	5	5	5	2	5	5
22	1	5	8	3	5	3	5	3	5	3	5	5	5	5	5	5	5	3	3	3	5	4	4	5	4	4	5	5	5	5	5	5	5	5	3	5	5	5
4	1	5	8	5	5	5	5	5	5	5	4	2	4	4	5	5	5	5	4	5	5	4	4	5	3	5	5	5	5	5	5	5	5	5	5	4	5	5
24	1	1	4	4	4	4	5	5	5	5	4	4	4	4	5	5	5	5	3	5	5	5	3	5	3	4	4	4	4	4	5	5	5	5	4	3	4	5
24	5	2	5	5	5	5	5	4	5	4	5	4	4	4	5	4	4	5	4	5	5	4	3	4	2	3	3	4	4	4	4	5	4	4	5	3	5	5
12	1	3	6	5	5	5	5	5	5	5	5	2	4	4	5	5	5	5	5	5	5	4	4	5	2	5	5	5	5	5	4	5	5	5	5	4	5	5
#NULL!	5	5	8	5	5	5	5	5	5	5	5	4	5	5	5	5	5	5	5	5	5	5	4	5	5	4	5	5	5	5	5	5	5	5	5	2	4	5
18	1	5	8	5	5	5	5	5	5	5	5	4	5	5	5	5	5	5	5	5	5	4	5	5	4	4	5	5	5	5	5	5	5	5	5	2	5	5
#NULL!	5	1	4	4	5	5	4	4	4	4	4	2	4	4	4	4	4	4	4	4	4	3	3	4	2	4	4	4	5	4	4	4	4	4	4	2	4	4
4	1	4	7	4	4	4	4	4	5	4	4	2	2	3	4	4	5	3	4	4	4	4	4	4	4	4	4	4	4	5	4	4	4	4	3	3	4	4
4	1	2	5	4	4	4	4	4	4	4	4	4	4	4	4	4	4	4	4	4	4	4	4	4	4	4	4	4	4	4	4	4	4	4	4	4	4	4
24	1	5	8	5	5	5	5	5	5	5	5	3	5	5	5	5	5	5	5	5	5	3	5	4	2	5	5	5	5	5	5	5	5	5	5	1	5	5
#NULL!	3	5	8	5	5	5	5	5	5	5	5	4	4	4	5	5	5	5	5	5	5	3	2	5	3	3	5	5	5	5	4	5	5	5	5	2	5	5
24	3	3	6	5	5	5	5	5	5	5	5	4	2	4	5	5	5	5	5	5	5	3	3	4	3	4	5	5	5	5	5	5	5	5	5	3	5	5
13	3	4	7	5	5	5	5	5	5	5	4	4	2	4	5	5	5	5	5	5	5	2	2	5	3	2	4	4	3	5	5	5	5	5	5	4	5	5
#NULL!	3	5	8	5	5	5	5	5	5	5	5	5	4	5	5	4	5	5	4	5	5	3	4	4	2	5	5	5	5	5	5	5	5	5	3	2	5	5
13	3	3	6	5	5	5	5	4	4	4	5	5	4	4	5	5	4	5	4	5	4	2	2	4	3	3	5	5	5	4	5	5	5	5	3	3	4	5
24	3	1	4	5	5	4	5	4	5	4	5	4	4	4	5	5	5	4	5	5	5	5	4	5	4	4	4	5	4	5	5	5	5	5	5	3	5	5
9	3	5	8	5	5	5	5	5	5	5	4	4	4	4	5	5	4	5	5	5	4	5	4	5	5	4	5	5	5	5	5	5	5	5	5	4	5	5
13	3	1	4	5	5	5	5	5	5	5	3	2	3	3	4	5	5	5	4	3	5	4	4	5	3	5	5	5	5	5	4	5	5	5	5	4	5	5
9	3	2	5	3	5	3	5	4	4	4	4	4	4	4	4	3	5	3	4	4	4	2	3	4	3	4	5	5	5	5	5	5	5	4	5	3	5	5
13	3	2	5	5	5	5	5	5	5	5	4	2	4	3	5	5	5	5	4	5	5	3	4	4	3	#NULL!	5	#NULL!	#NULL!	5	5	5	5	#NULL!	#NULL!	#NULL!	#NULL!	#NULL!
13	1	5	8	5	5	5	5	5	5	5	4	4	4	4	5	5	5	5	5	5	5	2	5	5	4	5	5	5	5	5	5	5	5	5	5	3	5	5
13	3	2	5	5	5	5	5	5	5	5	4	2	3	3	5	5	5	5	5	5	5	3	3	4	3	4	5	5	5	5	5	5	5	5	5	3	5	5
9	3	4	7	3	5	4	5	4	4	4	5	3	5	4	5	5	5	4	4	5	5	3	4	4	2	4	5	5	5	5	5	4	4	5	5	2	5	5
18	3	1	4	5	5	4	5	5	5	3	4	4	5	5	5	3	5	5	5	5	5	2	4	4	3	5	5	5	5	5	3	4	5	4	5	4	5	5
24	3	3	6	4	4	4	4	4	4	4	4	4	4	4	4	4	5	4	4	4	4	4	4	4	4	4	4	5	5	4	5	4	4	4	4	4	4	4
3	3	2	5	5	4	4	4	4	4	4	4	2	4	4	4	4	4	4	4	4	4	5	4	4	4	4	4	5	4	4	4	4	4	4	4	3	5	4
13	3	3	6	5	5	5	5	5	5	5	5	4	5	5	5	5	5	5	5	5	5	2	4	4	4	4	5	5	4	5	5	5	5	5	5	5	5	5
5	3	2	5	5	5	5	5	5	5	5	5	3	5	4	5	5	5	5	5	5	5	2	3	4	3	4	5	5	5	5	5	5	5	5	5	2	5	5
3	3	1	4	5	5	5	4	4	4	4	5	4	4	4	4	5	5	4	4	5	4	3	3	4	3	3	4	4	4	4	4	4	4	5	5	3	5	5
18	3	5	8	5	5	5	5	#NULL!	5	5	5	4	4	4	5	5	5	5	5	5	5	1	4	5	1	4	5	5	5	5	5	5	5	5	5	1	5	5
13	3	1	4	5	5	5	5	4	4	5	4	4	4	4	5	5	5	5	4	5	5	5	3	4	4	4	5	5	5	5	5	5	5	5	4	4	5	5
9	3	2	5	4	4	4	4	4	4	4	4	2	4	3	4	4	4	4	4	4	4	4	3	4	4	4	4	4	4	4	4	4	4	4	4	4	4	4
9	3	1	4	4	5	4	5	4	4	5	4	2	4	4	5	4	5	4	5	5	5	2	3	5	2	5	5	5	5	5	5	5	5	5	5	2	5	5
13	1	5	8	5	5	5	5	5	5	5	5	2	3	5	5	5	5	4	5	5	5	5	4	5	3	3	5	5	3	5	5	5	5	5	5	2	4	5
24	3	4	7	5	5	5	5	5	5	5	5	4	4	4	5	4	5	4	4	5	5	3	4	5	4	4	5	5	5	5	5	5	5	5	5	2	5	5
18	3	2	5	4	5	4	5	4	5	4	4	4	4	4	4	5	5	4	4	4	4	4	4	4	4	4	4	4	4	4	4	4	4	4	5	2	5	4
13	3	1	4	4	5	5	5	4	4	4	5	4	5	4	5	4	4	4	4	4	5	3	4	4	4	4	5	5	5	5	5	5	4	4	5	4	5	4
24	3	5	8	5	5	5	4	5	4	5	4	4	4	4	4	5	5	4	4	5	4	3	4	4	4	4	4	4	4	5	4	5	4	5	4	4	4	5
24	3	3	6	5	5	5	5	5	5	5	5	4	5	5	5	5	5	4	4	5	5	5	3	5	5	4	4	4	5	5	4	5	5	5	5	4	5	5
3	3	1	4	5	5	4	4	3	5	3	4	3	3	3	5	4	4	4	4	5	4	2	3	3	2	4	3	4	4	4	5	4	5	4	4	2	4	5
1	2	4	7	5	5	5	5	5	5	5	5	1	4	4	5	5	5	5	5	5	5	5	3	4	4	4	5	5	5	5	3	5	5	5	5	3	5	5
3	3	5	8	5	5	5	5	3	5	5	4	4	5	5	4	5	5	5	3	5	5	2	3	3	3	3	4	4	4	5	5	5	5	5	5	3	4	5
1	2	4	7	5	5	4	5	4	4	5	4	3	3	4	5	4	5	5	5	4	4	3	3	4	3	3	4	4	4	4	5	4	5	4	4	3	5	5
4	5	1	4	5	5	5	4	3	4	4	4	2	3	4	5	4	3	4	4	5	4	3	4	3	4	3	5	5	5	5	4	4	4	5	4	3	4	5
9	5	1	4	5	5	5	5	5	5	5	5	5	5	5	5	5	5	5	5	5	5	5	5	5	5	5	5	5	5	5	5	5	5	5	5	5	5	5
9	5	1	4	5	5	5	5	4	5	5	5	3	4	4	5	5	5	5	3	5	5	3	3	4	3	4	5	5	5	5	5	5	5	4	4	2	5	5
9	5	1	4	4	5	5	4	4	4	4	4	2	4	4	5	4	4	4	4	4	4	2	3	4	4	3	5	5	5	5	4	4	5	4	4	3	5	5
9	5	3	6	5	5	5	5	4	5	5	5	4	4	4	5	4	4	4	3	4	5	4	4	4	3	5	4	5	5	4	4	5	4	5	4	4	3	5
13	3	1	4	5	5	5	5	5	5	5	4	4	5	4	5	5	5	5	5	5	5	5	5	5	3	5	4	5	5	5	5	5	5	5	5	2	5	5
1	2	5	8	5	4	4	4	4	4	4	4	4	3	4	4	4	4	4	4	4	4	2	4	4	4	4	4	4	4	4	4	4	4	4	4	4	4	4
3	3	5	8	5	5	5	5	4	5	5	5	3	5	4	5	5	5	4	5	5	5	4	3	4	3	#NULL!	5	5	5	5	5	4	5	4	5	3	5	5
#NULL!	3	4	7	5	5	5	5	5	5	5	5	5	5	5	5	5	5	5	5	5	4	5	4	4	5	4	4	5	5	5	4	5	5	5	4	5	4	5
18	2	2	5	5	5	5	5	5	5	5	5	3	5	5	5	5	5	5	3	5	5	5	5	5	2	5	4	5	5	5	5	5	4	5	5	1	5	5
3	3	3	6	5	5	5	5	5	5	5	5	3	3	4	5	5	5	5	5	5	5	4	4	4	4	5	5	5	5	5	5	5	5	5	5	4	5	5
18	2	4	7	5	5	5	5	5	5	5	5	3	4	4	5	5	5	4	5	5	5	4	3	5	3	5	5	5	5	5	4	5	5	5	5	3	4	5
18	2	5	8	5	5	5	5	5	4	5	5	4	4	5	5	5	5	5	5	5	5	4	4	4	4	4	4	5	5	4	4	5	5	5	4	4	4	5
18	3	4	7	5	5	5	5	3	4	4	4	3	3	4	5	3	4	4	4	4	4	3	2	4	3	4	5	5	3	5	3	4	5	4	5	3	5	5
9	3	1	4	5	5	5	5	5	5	5	4	3	4	4	5	5	5	4	4	5	5	3	2	4	2	2	4	5	5	4	5	5	5	5	5	2	5	5
18	2	5	8	5	5	5	5	4	3	4	4	4	4	4	5	4	5	4	4	5	5	3	3	5	3	#NULL!	5	#NULL!	#NULL!	5	5	4	5	#NULL!	#NULL!	#NULL!	#NULL!	#NULL!
18	2	2	5	5	5	5	5	5	5	5	5	4	4	4	5	4	5	4	4	5	5	4	4	4	4	4	4	4	5	4	4	4	5	5	4	3	5	5
18	2	2	5	5	5	4	5	4	4	4	5	5	4	5	5	5	5	5	4	5	4	4	4	4	2	5	4	4	5	4	4	5	5	4	4	2	4	5
21	3	5	8	5	5	5	5	5	4	4	5	5	5	5	5	5	5	4	4	5	4	5	2	4	3	2	4	4	4	4	5	5	5	4	5	2	5	5
18	2	3	6	5	5	5	5	5	5	5	5	4	5	5	5	5	5	4	4	5	5	2	3	4	4	4	4	5	5	5	5	5	5	5	5	3	5	5
18	3	3	6	4	5	5	5	3	4	4	4	2	4	5	4	4	4	#NULL!	5	5	4	2	4	4	4	2	4	5	4	5	5	5	5	5	4	1	5	5
18	2	5	8	5	5	5	5	5	5	5	5	2	5	5	5	5	5	5	5	5	5	5	4	5	1	5	5	5	5	5	5	5	5	5	5	1	5	5
13	3	5	8	5	5	5	5	4	5	5	2	#NULL!	4	2	4	5	5	4	4	4	5	4	4	4	4	4	5	5	4	5	5	5	5	5	4	3	4	5
1	2	5	8	4	4	4	4	3	4	4	4	4	4	4	4	4	4	4	3	4	4	3	4	4	4	4	5	4	4	5	4	4	4	4	4	4	5	4
3	3	2	5	5	5	5	5	5	5	5	5	4	4	4	5	5	5	5	5	5	5	5	5	4	4	5	5	5	5	5	5	5	5	5	5	2	5	5
18	3	5	8	5	5	5	5	5	5	5	5	5	5	5	5	5	5	5	5	5	5	5	5	5	5	5	5	5	5	5	5	5	5	5	5	5	5	5
#NULL!	3	1	4	5	5	5	5	5	5	5	5	4	5	5	5	5	5	5	3	5	5	5	4	5	5	4	5	5	5	5	5	5	5	5	5	3	5	5
18	1	3	6	5	5	5	5	5	4	4	4	2	4	4	5	5	4	5	4	5	5	3	3	4	2	5	5	5	5	4	5	5	5	5	5	1	4	4
25	1	5	8	4	5	5	5	5	5	5	5	5	5	5	5	5	5	5	5	5	5	3	5	5	3	4	5	5	5	5	5	5	5	5	4	4	5	5
3	3	2	5	5	5	5	4	4	4	4	5	4	4	4	4	4	5	4	4	5	4	3	4	4	4	4	4	4	4	5	5	4	4	4	4	4	4	4
13	3	2	5	5	5	5	5	5	5	5	5	5	5	5	5	5	5	5	5	5	5	4	5	5	5	4	5	#NULL!	5	5	5	5	5	5	5	3	5	5
#NULL!	3	5	8	5	5	5	4	4	5	5	5	3	2	3	4	4	4	4	3	5	5	3	3	4	3	#NULL!	4	#NULL!	#NULL!	5	5	5	4	#NULL!	#NULL!	#NULL!	#NULL!	#NULL!
4	3	5	8	4	4	4	4	4	4	4	4	1	4	4	4	4	4	3	3	4	4	4	3	4	3	4	4	4	4	4	4	4	4	4	4	3	4	4
13	3	2	5	5	5	5	5	3	5	5	5	4	5	4	5	5	5	5	5	5	5	5	4	5	3	5	5	5	5	5	5	5	5	5	5	2	5	5
#NULL!	3	3	6	4	5	5	4	4	4	5	4	4	3	4	4	3	4	4	5	5	5	3	4	5	3	4	5	5	4	5	5	5	5	5	5	4	5	5
5	3	5	8	5	5	5	5	5	5	5	5	4	5	4	5	5	5	5	5	5	5	4	4	4	3	4	5	5	5	5	4	5	5	5	5	2	5	5
1	2	4	7	5	5	5	5	5	3	5	5	5	5	5	5	5	4	5	5	5	5	4	4	3	2	4	5	5	5	5	5	5	5	5	5	2	5	5
9	3	3	6	5	5	5	5	4	4	4	5	4	4	4	5	4	5	4	4	5	4	2	3	4	4	4	4	5	4	5	4	5	4	5	4	4	5	4
13	3	3	6	4	5	4	4	4	4	4	4	4	4	4	4	4	4	4	3	4	4	3	3	4	2	2	5	4	4	5	5	5	5	4	4	3	5	5
1	2	4	7	5	5	5	5	4	5	5	4	2	4	4	4	4	5	5	4	4	4	4	5	4	3	3	3	5	4	5	4	5	5	5	5	2	4	4
21	3	2	5	5	5	5	5	5	5	5	5	4	4	4	5	5	5	5	5	5	5	5	4	5	3	4	5	5	5	5	5	5	5	5	5	3	5	5
4	1	5	8	5	5	5	5	5	5	5	5	5	5	5	5	5	5	5	5	5	5	5	5	5	4	5	5	5	#NULL!	5	5	5	5	5	4	4	4	5
20	3	3	6	5	5	5	5	4	5	4	5	4	5	5	4	5	5	4	3	5	5	3	3	4	2	3	5	5	4	5	5	5	5	5	4	2	4	5
18	2	4	7	5	5	4	5	3	4	3	4	3	4	4	5	5	5	4	3	5	4	2	3	4	3	4	4	5	5	5	5	5	5	5	5	4	4	5
11	2	5	8	5	5	5	4	4	5	5	4	3	4	4	4	5	5	4	4	5	4	4	4	4	2	4	4	4	5	4	4	5	5	5	4	3	5	5
3	3	1	4	5	5	5	5	5	5	5	5	4	5	5	5	5	5	5	5	5	5	1	2	5	1	5	4	5	5	5	5	5	5	4	5	4	5	5
9	3	3	6	4	5	4	5	5	5	4	5	4	4	5	5	5	5	4	4	4	5	2	2	4	3	2	5	5	5	5	5	5	5	5	5	3	5	5
18	3	3	6	5	5	5	5	5	4	5	5	4	5	5	5	4	4	4	4	5	5	2	3	5	4	3	5	5	5	5	5	5	5	5	5	4	5	5
3	2	4	7	4	4	4	4	4	4	4	4	4	4	4	4	4	4	4	4	4	4	3	4	3	3	4	4	4	2	4	4	4	4	4	4	3	4	4
#NULL!	3	5	8	5	5	5	5	5	5	5	2	2	3	3	5	5	5	5	5	5	5	5	2	4	4	5	5	5	5	5	5	5	5	4	5	5	5	5
13	3	2	5	5	5	5	5	5	5	5	5	4	5	5	5	5	5	5	5	5	5	5	4	5	4	5	5	5	5	5	5	5	5	5	5	2	5	5
3	3	3	6	4	5	4	4	4	4	4	4	3	4	4	5	4	4	4	5	5	5	5	4	4	3	3	4	4	4	4	4	5	4	4	4	3	5	5
24	3	5	8	5	5	5	5	4	4	5	5	4	4	4	4	5	5	5	5	5	5	3	4	4	3	4	5	5	5	5	5	5	5	5	5	2	5	5
#NULL!	3	5	8	5	5	5	5	4	5	4	5	4	4	4	5	5	5	5	3	5	5	3	2	4	2	3	5	5	5	5	5	5	5	5	4	4	4	5
18	3	2	5	4	5	5	5	4	4	4	4	4	4	3	5	4	4	4	4	5	5	4	4	4	3	4	4	5	5	5	5	5	5	5	5	4	5	5
18	3	5	8	5	5	5	5	4	3	4	3	3	2	2	4	4	3	4	3	5	4	2	3	4	4	3	4	4	4	5	5	4	4	5	5	4	5	4
13	3	1	4	5	5	5	5	5	5	5	5	4	5	5	5	5	5	5	5	5	5	2	3	4	4	5	5	5	5	5	5	5	5	5	5	5	5	5
18	2	3	6	5	5	5	5	5	5	5	3	3	4	5	5	5	5	5	5	5	5	5	4	5	4	5	5	3	5	5	3	5	5	5	5	4	5	5
1	2	3	6	4	4	5	4	4	4	4	4	4	4	4	4	4	4	4	4	4	4	4	4	4	4	4	4	4	4	4	5	5	5	4	4	4	4	4
1	2	3	6	5	5	5	5	4	5	5	5	2	5	4	4	3	5	4	3	5	5	1	3	4	2	5	3	4	5	4	5	5	5	5	5	2	5	5
18	2	5	8	5	5	5	5	5	5	5	5	2	5	5	5	5	5	5	5	5	5	5	5	5	1	5	5	5	5	5	5	5	5	5	5	1	5	5
3	3	2	5	5	5	5	5	4	5	4	4	3	4	4	4	5	5	4	4	4	4	3	3	4	4	3	4	4	4	5	5	5	5	5	4	3	4	5
18	3	5	8	5	5	5	5	4	5	5	5	4	3	5	5	4	5	5	5	5	5	2	4	5	1	5	5	5	5	5	5	5	5	5	5	1	5	5
#NULL!	3	1	4	4	5	4	5	4	4	5	5	3	5	5	4	2	4	3	3	4	5	4	5	4	1	4	5	5	4	4	5	5	5	4	4	1	5	4
13	3	1	4	2	5	5	5	5	4	4	5	1	4	5	5	5	5	2	5	4	5	5	3	5	5	5	5	5	5	5	5	5	5	5	5	3	5	5
3	3	4	7	4	5	5	4	4	4	4	5	4	4	4	4	4	4	4	4	4	4	3	4	4	3	3	4	4	4	4	4	4	4	5	4	3	5	5
9	3	2	5	1	5	4	4	5	4	4	4	1	1	1	4	3	3	4	4	4	5	4	4	4	5	4	4	5	4	5	5	4	4	5	5	4	5	5
13	1	1	4	5	5	5	5	5	5	5	4	4	5	5	5	5	5	5	5	5	5	5	5	5	5	5	5	5	5	5	5	5	5	5	5	4	5	5
3	3	2	5	4	4	4	4	3	4	4	4	3	3	3	3	3	3	3	3	4	4	3	4	3	3	3	4	4	4	3	4	4	4	4	4	2	4	4
18	1	5	8	5	5	5	5	5	5	5	2	4	5	5	4	5	2	4	4	5	5	5	4	4	4	5	4	5	5	4	4	5	4	5	3	2	5	5
6	1	3	6	5	5	5	5	4	5	5	4	2	4	4	5	5	5	5	5	5	5	1	3	4	3	3	4	4	4	5	5	5	5	5	5	3	5	5
21	1	2	5	5	5	5	5	3	5	5	5	4	5	5	5	5	5	5	5	5	5	5	5	4	4	3	5	5	5	5	5	5	5	4	5	5	5	5
12	1	3	6	5	5	5	5	4	5	5	4	4	4	4	4	4	4	4	4	5	5	2	4	5	2	4	5	5	5	5	5	5	5	5	5	2	5	5
5	1	4	7	5	5	5	5	5	5	5	5	3	4	4	5	5	5	4	4	5	5	3	4	3	4	4	4	4	5	4	4	5	5	5	5	4	5	5
13	1	2	5	3	5	3	5	3	4	4	5	4	5	5	5	4	3	3	5	4	5	2	4	4	5	5	5	5	5	5	5	5	5	5	5	5	5	5
24	1	1	4	4	5	4	5	4	4	4	4	2	4	3	4	5	5	4	4	5	4	4	4	5	5	5	5	5	5	5	5	5	5	4	5	4	4	4
18	1	4	7	5	5	5	5	5	5	5	5	4	5	5	5	5	5	5	5	5	5	4	5	5	4	5	5	5	5	5	5	5	5	5	5	4	5	5
18	1	5	8	5	5	5	5	5	5	5	5	5	5	5	5	5	5	5	5	5	5	5	5	5	5	5	5	5	5	5	5	5	5	5	5	5	5	5
18	1	5	8	5	5	5	5	4	5	4	5	4	5	4	5	5	5	4	5	5	5	4	4	5	2	5	5	5	5	5	5	5	5	5	5	2	5	5
24	1	4	7	4	5	4	5	4	3	4	4	2	4	4	4	5	5	4	3	4	5	2	2	4	4	#NULL!	4	#NULL!	#NULL!	4	5	5	3	#NULL!	#NULL!	#NULL!	#NULL!	#NULL!
23	1	3	6	4	5	4	5	4	5	5	3	4	#NULL!	4	5	5	5	4	4	4	5	4	4	4	3	5	5	5	5	5	4	5	5	5	5	4	5	5
4	1	5	8	4	4	4	5	4	4	4	4	4	4	4	5	5	5	4	4	5	4	2	4	3	2	4	4	4	4	4	4	5	4	4	4	2	4	4
13	1	1	4	5	5	5	5	4	5	5	4	4	5	4	5	5	5	5	4	5	4	5	5	4	4	4	5	5	5	5	5	5	4	5	5	4	5	5
12	1	3	6	5	5	5	5	5	5	5	5	2	4	4	5	5	5	5	5	5	5	4	4	4	4	5	5	5	5	5	5	5	5	5	5	5	5	5
6	1	4	7	4	5	5	5	4	5	5	5	4	5	5	5	5	5	5	2	5	5	3	4	5	2	4	5	5	5	5	5	5	5	5	5	2	5	5
13	1	5	8	5	5	5	5	4	5	5	5	4	5	4	5	5	5	4	4	5	5	3	3	4	4	4	5	5	5	5	5	5	5	5	4	4	4	5
18	1	5	8	5	5	5	5	5	5	5	5	5	5	5	5	5	5	5	4	5	5	5	4	4	3	4	5	5	5	5	5	5	5	5	4	3	5	5
9	1	1	4	5	5	5	5	5	5	5	4	2	2	4	5	5	5	4	5	5	5	3	4	4	4	2	5	5	5	5	5	5	5	5	5	4	5	5
24	1	5	8	5	5	5	5	5	5	5	5	5	5	5	5	5	5	5	5	5	5	3	5	5	4	5	5	5	5	5	5	5	5	5	5	5	5	5
4	1	2	5	5	5	5	5	5	5	5	5	5	5	5	5	5	5	5	5	5	5	5	5	5	1	5	5	5	5	5	5	5	5	5	5	1	5	5
9	1	1	4	5	5	5	5	5	5	5	5	5	5	5	5	5	5	5	4	5	5	2	3	5	2	5	5	5	5	5	5	5	5	5	5	2	5	5
16	1	4	7	5	5	5	5	5	5	5	5	4	5	5	5	5	5	5	4	4	5	5	4	5	4	4	5	5	4	5	5	#NULL!	5	5	5	3	4	5
18	1	3	6	4	4	4	4	3	4	4	4	4	4	4	4	4	5	4	4	4	4	2	4	4	3	4	4	4	4	4	4	4	4	4	5	4	5	4
9	1	5	8	5	5	5	5	5	5	5	5	5	5	4	5	5	5	5	4	5	5	4	4	4	2	5	5	5	5	5	5	5	5	5	5	2	5	5
12	1	1	4	4	5	4	5	4	5	4	4	3	4	4	4	4	5	4	4	5	5	2	4	4	4	4	4	5	5	5	4	5	5	4	4	4	5	5
13	1	5	8	4	5	5	5	5	5	5	5	4	4	4	5	5	5	5	5	5	5	5	2	5	5	5	5	5	5	5	5	5	5	5	5	5	5	5
24	1	5	8	5	5	5	5	#NULL!	5	5	5	5	5	5	5	5	5	5	5	5	5	3	5	5	3	5	5	5	5	5	5	5	5	5	5	2	5	5
10	1	3	6	5	5	5	5	4	5	5	5	3	4	4	5	5	5	5	4	5	5	3	5	4	2	4	5	5	5	5	5	5	5	5	5	1	5	5
18	1	2	5	5	5	5	5	4	5	4	5	2	4	4	4	5	5	4	5	5	5	4	4	4	4	4	5	5	4	5	4	4	4	4	4	4	4	5
24	1	5	8	5	5	5	5	4	5	5	4	2	4	4	5	5	5	5	4	5	5	2	3	4	4	4	4	5	5	5	5	5	5	5	5	4	5	5
3	1	5	8	4	5	4	5	5	5	5	5	4	4	4	5	4	4	5	5	5	5	5	5	5	2	5	4	5	4	4	5	5	5	5	4	2	5	5
24	1	3	6	4	5	5	5	4	5	5	4	4	5	5	4	5	5	4	4	4	5	3	4	4	4	3	5	5	5	5	5	5	5	5	5	4	5	5
21	1	1	4	5	5	5	5	5	5	5	3	4	5	5	5	5	5	5	5	5	5	5	4	5	5	4	5	5	5	5	5	5	5	5	5	4	5	5
18	1	5	8	5	5	5	5	5	5	5	4	2	5	4	5	5	5	5	5	5	5	4	3	5	4	4	3	4	4	4	3	5	5	4	5	4	5	5
5	1	4	7	5	5	5	5	5	5	5	5	4	5	5	5	5	5	5	5	5	5	5	4	5	5	5	5	5	5	5	5	5	5	5	5	3	5	5
24	1	2	5	5	5	5	5	5	5	5	5	5	5	5	5	5	5	5	5	5	5	5	5	5	5	5	5	5	5	5	5	5	5	5	5	5	5	5
9	1	2	5	4	4	5	5	4	5	5	5	4	4	4	4	5	5	4	3	5	5	4	2	5	4	5	4	3	5	5	5	5	5	5	4	4	5	5
18	1	4	7	4	5	4	5	4	5	5	4	4	4	4	4	4	5	4	4	5	5	4	4	4	3	3	5	5	5	5	5	5	5	5	4	4	4	5
5	1	1	4	3	4	3	4	2	5	3	4	4	4	4	4	4	4	4	4	4	4	4	4	4	4	4	4	4	4	4	4	4	4	4	4	2	4	4
18	1	5	8	4	5	4	5	4	5	5	5	4	4	4	4	5	5	3	4	5	5	4	3	4	4	4	5	5	5	5	5	5	5	5	5	5	5	5
18	1	1	4	5	5	5	5	5	5	5	5	5	4	4	5	5	5	5	5	5	5	5	5	5	5	5	5	5	5	5	5	5	5	5	5	3	5	5
9	1	4	7	4	5	4	4	4	4	4	4	3	4	4	4	4	4	4	4	4	4	2	4	4	4	3	5	5	5	4	5	4	5	5	4	4	4	5
4	1	5	8	5	5	4	5	5	5	5	5	2	5	5	5	5	5	5	5	5	5	5	3	5	5	5	5	5	5	5	5	5	5	5	5	5	5	5
12	1	4	7	5	5	5	5	5	5	5	5	4	4	4	5	5	5	5	5	5	5	#NULL!	4	5	3	5	5	5	5	5	5	5	5	5	5	5	4	5
5	1	4	7	5	5	5	5	4	5	5	5	2	4	2	5	5	5	4	4	5	5	3	4	4	4	4	4	5	5	4	5	5	5	5	5	4	5	5
6	1	5	8	4	4	4	4	4	4	4	4	2	4	4	4	4	4	4	3	5	4	4	4	4	3	4	4	5	4	5	5	5	5	4	4	3	4	5
13	1	1	4	5	5	5	5	5	5	5	4	4	5	4	5	5	5	5	4	5	5	3	5	5	5	4	5	5	5	5	5	5	5	5	4	3	5	5
13	1	3	6	5	5	5	5	5	5	5	5	4	5	5	5	3	5	5	5	5	5	5	5	5	5	5	5	5	5	5	5	5	5	5	5	4	5	5
1	1	4	7	5	5	5	5	5	5	5	5	3	5	5	5	5	5	5	5	5	5	4	4	5	2	4	5	5	5	5	5	5	5	5	5	2	5	5
4	1	2	5	5	4	5	5	5	5	5	4	1	4	#NULL!	5	5	4	5	4	5	5	1	2	4	2	4	5	5	5	5	5	5	5	5	5	4	5	5
24	1	4	7	4	5	4	5	5	5	5	5	3	5	5	5	4	4	4	4	5	5	3	2	5	3	4	5	5	5	5	5	5	5	5	5	3	5	5
25	1	5	8	5	5	5	5	4	5	4	5	5	5	5	4	5	5	4	4	4	5	4	4	4	3	4	4	4	4	5	4	4	4	5	3	3	4	5
21	1	3	6	5	5	5	5	5	5	5	5	5	5	4	5	5	5	5	5	5	5	3	4	5	4	4	5	5	5	5	5	5	5	5	5	2	5	5
18	1	5	8	5	5	5	5	4	4	5	5	3	4	4	5	4	5	5	4	5	4	3	4	5	2	4	5	5	4	5	4	5	5	5	4	2	5	5
24	1	2	5	5	5	5	5	4	5	5	5	2	4	3	4	5	5	5	4	5	5	3	4	5	3	4	5	5	5	5	5	5	5	5	5	3	4	5
21	1	2	5	5	5	5	5	4	4	5	5	4	5	5	5	5	5	5	5	5	5	2	5	5	5	5	5	5	5	5	5	5	5	5	5	4	5	5
6	1	1	4	4	5	5	5	4	5	5	4	3	4	4	4	5	5	5	3	5	5	4	3	4	2	5	5	5	5	5	5	5	5	5	3	3	4	5
6	1	3	6	5	5	5	5	5	5	5	5	5	4	5	5	5	5	5	5	5	5	5	4	5	2	5	5	5	5	5	5	5	5	5	4	3	4	5
1	1	5	8	5	5	5	5	5	5	5	5	5	5	4	5	5	5	5	5	5	5	4	3	5	3	5	5	5	5	5	5	5	5	5	5	4	5	5
4	1	2	5	4	5	5	5	5	5	5	5	#NULL!	5	5	5	5	5	4	5	5	5	5	3	5	2	5	5	5	5	5	5	5	5	5	5	3	5	5
9	1	2	5	5	5	5	5	5	5	5	4	2	4	4	5	4	5	4	4	4	5	3	4	5	4	4	5	5	5	5	5	5	5	5	5	4	5	5
24	1	1	4	5	4	5	5	4	3	4	4	3	3	3	4	4	4	4	4	4	4	3	4	3	3	4	4	4	5	4	4	4	4	4	4	2	3	5
12	1	2	5	5	5	5	5	5	5	5	5	2	4	4	5	5	5	5	5	5	5	3	3	4	4	4	5	5	5	4	5	5	5	5	4	4	5	5
24	1	4	7	4	5	5	5	5	5	5	5	5	5	5	5	5	5	5	4	5	5	5	5	5	2	5	5	5	5	5	5	5	5	5	4	2	5	5
9	1	5	8	5	5	5	5	5	5	5	5	4	5	5	5	5	5	5	5	5	5	3	3	4	3	3	5	5	4	5	5	5	5	5	5	2	4	5
23	1	3	6	5	5	5	5	3	4	4	4	2	3	4	4	4	5	4	3	5	4	2	4	3	2	2	4	5	5	4	4	4	4	4	4	4	4	4
13	1	4	7	5	5	5	5	4	4	4	5	4	5	5	5	5	5	5	5	5	5	3	4	4	3	4	5	5	5	5	5	5	5	5	5	4	5	5
24	1	2	5	5	5	5	5	4	5	5	5	4	5	4	5	5	5	4	4	5	5	3	4	4	3	3	5	5	5	5	5	5	5	5	5	3	5	5
4	1	3	6	5	5	4	4	4	4	4	4	3	3	4	4	4	4	4	4	4	4	1	3	4	3	4	4	4	5	4	4	4	4	4	4	3	4	5
9	1	1	4	5	5	5	5	5	5	5	3	4	3	4	4	5	5	5	4	5	5	5	4	5	5	5	5	4	5	5	5	5	5	4	4	4	4	5
12	1	5	8	5	5	5	5	4	5	4	5	4	4	4	4	5	4	4	3	4	4	3	4	4	3	4	4	5	4	5	5	5	5	4	3	3	5	4
21	1	5	8	5	5	5	5	4	5	5	5	4	4	4	5	5	5	5	5	5	5	3	5	4	4	5	5	5	5	5	5	5	5	5	3	4	5	5
24	1	2	5	5	5	5	5	4	5	5	5	3	4	5	5	5	5	5	4	5	5	2	4	4	3	4	4	5	5	5	5	5	5	5	5	3	5	5
6	1	4	7	5	5	5	5	5	5	5	5	4	5	5	5	5	5	5	5	5	5	4	5	5	4	5	5	5	5	5	5	5	5	5	5	3	5	5
24	1	5	8	5	5	5	5	3	5	5	5	4	3	4	4	4	4	4	4	4	5	3	3	3	2	3	4	5	4	4	5	5	5	5	4	2	4	5
18	1	5	8	5	5	5	5	5	5	5	5	2	5	5	5	5	5	5	5	5	5	5	2	5	1	5	5	5	5	5	5	5	5	5	5	2	5	5
18	1	5	8	4	5	4	5	4	4	5	5	3	4	5	4	4	5	4	3	5	4	4	4	4	4	#NULL!	4	#NULL!	#NULL!	4	2	4	4	#NULL!	#NULL!	#NULL!	#NULL!	#NULL!
4	1	5	8	5	5	5	5	5	5	5	5	4	4	4	5	5	5	5	5	5	5	1	5	4	4	4	5	5	5	5	5	5	5	5	5	3	4	5
4	1	5	8	4	5	5	5	5	4	5	4	2	5	5	5	5	5	5	5	4	5	4	4	4	4	4	4	5	5	5	5	5	5	5	4	4	5	5
12	1	2	5	5	5	5	5	5	5	5	5	3	4	5	5	5	5	5	4	5	5	3	4	4	4	3	4	4	4	4	3	5	5	4	4	4	5	5
#NULL!	1	4	7	5	5	5	5	5	5	5	5	3	4	4	5	5	5	5	5	5	5	2	3	4	4	5	5	5	5	5	5	5	5	3	5	4	5	5
21	1	3	6	5	5	5	5	4	5	5	5	5	5	5	5	5	5	5	5	5	5	5	5	5	5	5	5	5	5	5	5	5	5	5	5	5	5	5
9	1	4	7	4	5	4	5	4	5	5	5	1	2	4	5	5	5	5	5	5	5	4	4	4	3	5	5	5	5	5	5	5	5	5	5	4	5	5
9	1	4	7	5	5	5	5	5	5	5	4	2	3	4	5	4	5	5	5	5	5	4	4	4	4	4	4	5	5	5	5	5	5	5	5	3	5	5
4	1	4	7	4	5	5	5	5	5	5	5	4	5	5	5	5	5	5	5	5	5	4	4	4	2	4	5	5	5	5	5	5	5	5	5	4	5	5
1	1	5	8	5	5	5	5	5	5	5	5	5	5	5	5	5	5	5	5	5	5	5	5	5	5	5	5	5	5	5	5	5	5	5	5	5	5	5
23	1	5	8	4	5	4	5	4	5	4	3	2	2	3	4	5	4	4	4	4	5	2	3	3	3	3	4	5	4	4	4	5	5	4	5	4	5	5
4	1	4	7	4	5	4	5	4	4	4	5	4	4	4	4	4	4	4	4	5	4	4	3	4	4	4	5	5	4	5	4	5	5	4	3	3	5	5
5	1	4	7	4	5	5	5	5	5	5	4	3	4	4	5	4	5	4	5	5	5	5	2	5	4	3	5	5	5	5	5	5	5	5	5	3	4	5
3	1	1	4	5	1	1	5	5	5	5	5	5	4	4	5	5	5	5	1	5	5	5	5	5	4	5	5	5	5	5	5	5	5	5	5	3	5	5
18	1	5	8	4	5	5	5	4	3	5	4	3	5	5	4	5	5	4	4	5	5	2	4	4	2	4	4	5	5	5	5	5	5	5	5	2	5	5
19	1	2	5	5	5	5	5	4	5	5	4	4	4	4	5	5	5	4	4	4	5	4	2	5	5	3	5	5	5	5	5	4	5	5	5	4	4	5
9	1	4	7	5	5	5	5	4	4	4	5	2	4	4	5	5	5	5	5	5	4	4	4	4	4	4	5	4	4	5	4	5	5	4	4	4	5	5
12	1	3	6	4	5	5	5	5	5	5	4	4	4	4	5	5	5	5	5	5	5	4	4	4	5	4	5	5	5	5	5	5	5	5	5	5	5	5
18	1	4	7	5	5	5	5	5	5	5	5	4	5	5	5	5	5	5	5	5	5	3	4	4	1	5	5	5	5	5	4	5	5	5	5	1	5	5
18	1	5	8	5	5	5	5	5	5	5	5	5	5	5	5	5	5	5	5	5	5	2	3	5	5	5	5	5	5	5	5	5	5	5	5	1	5	5
23	1	3	6	5	5	5	5	5	5	5	5	5	5	5	5	4	5	5	5	5	4	5	5	5	4	5	5	5	5	5	5	5	5	5	5	4	5	5
18	1	5	8	5	5	5	5	5	5	5	5	4	5	5	5	5	5	5	5	5	5	4	4	4	5	4	5	5	5	5	5	5	5	5	5	3	5	5
24	1	1	4	4	5	5	5	2	5	5	5	4	4	5	#NULL!	5	5	5	3	5	5	2	4	4	1	2	5	5	5	5	5	5	5	5	5	1	5	5
5	1	2	5	4	4	4	4	4	4	4	4	4	3	4	4	4	4	4	4	5	4	4	5	4	4	4	5	4	4	5	4	4	4	4	4	4	4	4
9	1	2	5	5	5	5	4	4	4	4	5	2	4	5	5	4	5	4	4	4	5	3	5	4	4	4	5	4	5	5	5	5	5	5	5	3	5	5
18	1	1	4	5	5	5	5	5	5	5	5	5	5	5	5	5	5	5	3	5	5	5	4	5	5	5	5	5	5	5	5	5	5	5	5	5	5	5
9	1	1	4	5	5	5	4	4	5	5	4	4	2	4	4	3	5	4	4	5	5	2	4	4	3	4	4	4	4	4	4	5	4	4	4	2	4	4
21	1	2	5	5	5	5	5	4	5	4	4	4	3	4	4	4	4	4	4	4	5	4	4	4	4	4	4	4	4	4	4	4	4	4	4	4	4	4
18	1	5	8	4	5	5	5	5	5	5	4	4	5	4	5	5	5	5	4	5	5	4	5	5	3	5	5	5	5	5	5	5	5	5	5	4	5	5
12	1	2	5	4	5	5	5	4	5	4	4	3	4	4	4	5	4	4	4	4	5	4	3	4	4	3	4	5	5	5	5	4	5	5	5	4	5	5
24	1	3	6	4	4	4	4	4	4	4	4	2	4	4	4	4	4	4	4	4	4	2	4	4	4	4	4	4	4	4	4	4	4	4	4	4	4	4
4	1	5	8	4	5	5	5	5	5	5	5	3	4	4	5	4	5	4	5	5	5	4	4	5	4	5	5	5	5	5	5	5	5	5	5	2	5	5
6	1	5	8	5	5	5	5	5	5	5	5	5	5	5	5	5	5	5	5	5	5	4	4	5	2	4	5	5	5	5	5	5	5	5	5	2	5	5
9	1	5	8	5	5	5	5	5	5	5	5	5	5	5	5	5	5	5	5	5	5	1	3	5	3	3	4	5	5	5	5	5	5	5	4	2	4	5
24	1	1	4	4	4	4	4	3	1	3	2	1	3	5	4	5	5	3	2	3	5	3	3	1	4	4	4	4	3	2	4	4	4	4	4	2	1	5
24	1	5	8	5	5	4	5	5	4	5	5	3	3	4	#NULL!	4	5	5	5	5	5	4	4	4	4	5	4	5	5	5	5	5	5	5	5	5	#NULL!	5
5	1	4	7	5	5	5	5	5	5	5	5	2	5	5	5	5	5	4	5	5	5	4	5	5	1	5	5	5	5	5	5	5	5	5	5	1	5	5
21	1	3	6	5	5	5	4	4	4	4	5	5	5	5	4	5	5	4	3	5	4	4	4	4	3	4	4	4	4	4	4	4	4	3	4	4	5	4
5	1	2	5	5	5	5	5	5	5	5	5	4	5	5	5	5	5	5	4	5	5	4	4	5	3	4	4	5	5	4	3	5	5	5	5	3	5	5
13	1	1	4	4	5	4	5	4	5	4	4	4	4	3	4	4	4	4	4	4	5	2	4	4	4	4	5	5	5	5	5	4	5	5	4	4	5	5
18	1	2	5	4	5	5	5	4	4	4	5	4	4	4	5	4	4	4	4	5	4	4	4	4	4	3	4	5	4	4	4	4	4	4	5	2	5	5
24	1	5	8	5	5	5	4	5	5	5	5	1	3	5	5	4	5	5	4	5	5	3	3	4	3	4	4	5	5	5	5	5	5	5	4	3	4	5
5	1	3	6	5	5	5	5	5	5	5	5	1	5	5	5	5	5	5	5	5	5	5	5	5	5	5	5	5	5	5	5	5	5	5	5	5	5	5
13	1	1	4	5	5	5	5	5	5	5	5	5	5	5	5	#NULL!	5	5	5	5	5	4	5	4	5	4	4	5	5	5	5	5	5	5	5	5	5	5
5	1	1	4	5	5	5	5	5	5	5	5	4	5	5	5	5	5	5	5	5	5	3	5	5	5	5	5	5	5	5	5	5	5	5	5	3	5	5
18	1	5	8	5	5	4	5	4	5	5	5	3	4	4	4	5	5	4	4	4	5	3	3	4	3	4	4	5	5	5	5	5	5	5	4	2	4	5
18	1	4	7	4	5	5	5	4	3	5	5	3	4	4	5	4	4	4	4	5	5	2	4	4	3	3	4	4	5	5	5	5	5	4	5	3	5	5
24	1	1	4	5	5	5	5	5	5	5	4	4	4	4	4	5	5	5	2	5	4	4	4	5	4	4	5	5	5	5	5	5	5	5	5	4	5	5
18	1	5	8	5	5	5	5	5	5	5	5	5	5	5	5	5	5	5	3	5	5	3	4	5	1	5	4	5	5	4	4	5	5	5	5	4	5	5
18	1	3	6	4	5	4	5	4	4	4	3	3	4	3	4	3	4	3	4	4	4	3	5	4	3	4	4	4	4	4	5	5	5	4	3	3	4	4
6	1	4	7	5	5	5	5	4	5	5	5	4	5	5	5	5	5	5	5	5	5	3	4	4	2	5	5	5	5	5	4	5	#NULL!	5	5	2	4	5
12	1	1	4	5	5	4	5	5	5	4	4	4	4	2	5	4	5	5	3	5	4	3	5	4	4	4	5	5	5	5	5	5	5	5	4	4	5	5
21	1	5	8	5	5	5	5	5	5	5	5	4	4	4	5	5	5	5	5	5	5	4	5	4	1	5	5	5	5	5	5	5	5	5	5	1	5	5
18	1	1	4	5	5	5	3	4	3	4	4	3	4	4	4	4	5	4	4	4	4	3	4	4	3	4	3	4	5	4	4	5	4	4	4	3	4	5
4	1	3	6	4	5	5	5	5	5	5	5	4	4	4	5	5	5	4	5	4	5	3	4	4	2	3	5	5	5	5	4	5	5	5	4	3	5	5
24	1	5	8	4	4	4	4	4	4	4	4	2	2	4	4	3	4	4	4	4	4	2	3	4	4	4	4	4	4	4	4	4	4	4	4	4	4	4
15	1	5	8	5	5	5	5	5	5	5	5	3	5	5	5	5	5	5	5	5	5	5	5	5	5	4	5	4	4	5	5	5	5	5	4	4	4	4
18	1	3	6	5	5	5	5	5	5	5	5	4	5	5	5	5	5	5	5	5	5	3	4	5	5	5	5	5	5	5	5	5	5	5	5	5	5	5
25	1	4	7	5	5	5	5	2	5	5	5	5	5	5	5	5	3	5	5	5	5	4	5	5	2	5	5	5	5	5	5	5	5	5	5	2	5	5
6	1	2	5	5	5	5	5	4	5	5	4	3	5	5	5	5	5	5	4	5	5	4	4	5	4	4	5	5	4	5	5	5	5	4	5	4	5	5
3	1	1	4	5	5	5	5	5	5	5	5	5	4	4	5	5	5	5	4	5	5	4	5	4	5	5	5	5	5	5	5	5	5	5	4	5	5	5
9	1	3	6	5	5	5	5	5	5	5	5	4	5	4	5	5	5	5	5	5	5	5	5	5	4	4	5	5	5	5	5	5	5	5	5	4	5	5
9	1	2	5	5	5	5	5	5	5	5	5	5	5	5	5	5	5	5	5	5	5	5	5	5	5	5	5	5	5	5	5	5	5	5	5	5	5	5
15	1	2	5	5	5	5	5	4	5	5	5	4	5	4	5	5	5	4	4	5	5	4	3	4	4	4	5	5	5	5	5	4	5	5	5	4	4	5
18	1	1	4	4	5	4	5	4	4	4	4	3	3	3	3	4	5	4	5	5	5	4	4	4	3	4	4	5	4	4	4	4	4	3	2	3	4	5
9	1	5	8	5	5	5	4	4	4	4	4	3	2	3	5	5	4	4	5	4	5	1	3	3	3	3	5	4	5	5	4	4	5	4	5	3	5	5
6	1	5	8	5	5	5	5	5	5	5	5	2	5	5	5	5	5	5	5	5	5	2	5	5	2	5	5	5	5	5	5	5	5	5	5	5	5	5
3	1	1	4	5	5	5	5	5	5	5	5	5	5	4	5	5	5	5	4	5	5	4	3	5	4	4	5	5	5	5	5	5	5	5	5	5	5	5
22	1	3	6	5	5	5	5	4	5	5	5	2	5	5	5	5	5	5	5	5	5	5	5	5	4	5	5	5	5	5	4	5	5	5	5	5	5	5
18	1	5	8	5	5	4	5	4	4	3	4	4	4	3	5	5	5	4	4	4	5	3	4	4	3	3	5	4	5	5	5	4	5	4	5	4	4	5
18	1	2	5	5	5	5	5	5	5	5	5	4	4	4	5	5	5	5	4	5	5	3	5	5	3	5	5	5	5	5	5	5	5	5	5	3	5	5
9	1	2	5	4	5	5	5	5	5	5	5	3	5	4	5	5	5	5	5	4	5	5	4	5	5	5	5	5	5	5	5	5	5	5	5	5	5	5
24	1	1	4	5	5	5	5	5	5	5	5	4	5	4	5	5	5	5	4	5	5	5	5	5	4	5	5	5	5	5	5	5	5	5	3	2	4	5
5	1	3	6	4	5	5	5	4	5	5	5	4	5	5	4	5	5	4	4	5	5	2	4	4	4	4	5	5	5	5	5	5	5	4	5	3	5	5
9	1	2	5	4	4	4	5	4	4	4	4	4	4	4	4	4	4	4	4	4	5	4	4	4	4	4	5	4	5	5	5	5	5	4	4	4	4	4
24	1	5	8	4	5	4	4	3	4	3	4	3	4	4	4	3	4	3	4	4	4	3	3	4	3	3	4	4	4	4	4	4	4	4	4	3	4	4
9	1	5	8	5	5	5	5	4	5	5	5	3	3	3	5	5	5	5	5	5	5	2	2	4	2	5	5	5	5	5	5	5	5	5	5	2	5	5
9	1	3	6	5	5	5	5	5	5	5	5	5	4	4	5	5	5	5	4	5	5	3	5	4	2	5	5	5	5	5	5	5	5	5	4	1	5	5
24	1	3	6	5	5	4	4	4	5	4	4	3	4	4	4	4	5	4	4	4	4	3	4	4	3	4	5	5	4	5	4	5	5	4	4	4	4	5
9	1	1	4	4	4	4	5	4	4	4	4	2	4	4	4	4	4	4	4	4	4	4	4	4	4	4	4	4	4	5	4	4	4	4	4	4	4	4
16	1	4	7	5	5	5	5	5	5	5	5	4	5	5	5	5	5	5	5	5	5	3	4	5	3	4	5	5	5	4	4	5	5	5	5	1	5	5
5	1	4	7	5	5	5	5	4	5	5	5	4	4	5	5	5	5	5	5	5	5	3	5	5	3	5	5	5	5	5	5	5	5	5	5	3	5	5
21	1	3	6	5	5	5	5	3	5	5	5	3	5	5	5	5	5	5	5	5	5	3	5	5	4	4	5	5	5	5	5	5	5	5	5	5	5	5
24	1	4	7	5	5	5	5	5	5	5	5	4	5	4	5	5	5	5	5	5	5	2	2	5	3	5	5	5	5	5	5	5	5	5	5	5	5	5
2	1	5	8	3	4	3	4	3	3	3	4	3	3	3	3	3	4	3	4	4	3	3	2	3	3	3	4	4	4	4	4	4	4	4	4	3	4	4
24	1	4	7	4	5	5	5	4	5	5	5	5	4	4	4	5	5	4	4	5	5	4	3	4	4	4	5	5	4	5	5	5	5	5	4	4	5	5
18	1	3	6	5	5	5	5	5	5	5	5	2	4	4	5	5	5	5	4	5	5	4	4	4	4	5	5	5	5	5	5	5	5	5	5	4	5	5
18	1	4	7	4	4	4	5	4	5	4	4	4	4	4	4	4	5	4	4	4	5	4	4	4	4	4	4	5	4	4	4	4	4	5	2	2	3	5
16	1	5	8	5	5	5	5	5	5	5	5	4	5	5	5	5	5	5	5	5	5	5	4	5	4	4	5	5	5	5	5	5	5	5	5	4	5	5
14	1	5	8	4	5	5	5	5	5	5	5	4	4	4	5	5	5	5	5	5	5	5	4	5	4	5	5	5	5	5	5	5	5	5	5	5	5	5
12	1	2	5	5	5	5	5	4	5	5	4	4	4	4	4	5	5	5	4	5	5	4	4	4	4	4	5	4	4	5	5	5	5	5	5	4	4	5
18	1	5	8	4	4	4	4	4	4	4	4	4	4	4	4	4	4	4	3	4	4	2	2	3	4	2	3	4	4	4	4	4	4	4	4	3	4	4
18	1	5	8	5	5	5	5	4	5	5	5	3	4	5	5	5	5	5	5	5	5	2	4	5	5	5	5	5	5	5	5	5	5	5	5	5	1	5
12	1	1	4	5	5	5	5	5	5	5	5	3	5	5	5	5	5	5	5	5	5	5	5	5	5	5	5	5	5	5	5	5	5	5	5	5	5	5
21	1	2	5	4	4	4	5	4	4	4	4	3	4	4	4	4	4	4	4	4	4	4	4	4	4	4	4	4	4	4	4	4	4	4	4	4	4	4
3	1	2	5	5	5	5	5	5	5	5	5	5	5	5	4	5	5	5	5	5	5	4	5	5	5	5	5	5	5	5	5	5	5	5	4	3	5	5
12	1	4	7	4	5	4	5	3	4	3	4	3	4	4	4	4	4	4	4	5	4	2	3	4	3	4	4	5	5	4	5	4	4	5	4	3	5	5
18	1	3	6	5	5	5	5	5	5	5	5	5	5	5	5	5	5	5	5	5	5	4	4	5	4	5	5	3	5	5	5	5	4	5	5	4	5	5
5	1	4	7	5	5	5	5	4	5	5	5	2	5	5	5	5	5	4	5	5	5	5	5	5	3	4	4	5	5	5	4	5	5	5	5	2	4	5
9	1	5	8	4	4	4	4	4	4	4	4	3	4	4	4	4	4	4	4	4	4	3	4	4	2	4	4	4	4	4	4	4	4	4	4	2	4	4
18	1	2	5	4	5	5	5	5	4	4	4	4	4	4	4	5	5	4	4	5	5	3	5	4	3	4	5	5	5	5	5	5	5	5	5	3	5	5
18	1	3	6	5	5	5	5	5	5	5	5	4	4	4	5	5	4	5	4	5	4	5	4	5	4	4	5	5	4	5	5	5	5	5	5	4	5	5
9	1	5	8	3	4	4	5	4	5	5	5	4	4	4	5	4	4	4	4	4	5	4	4	5	5	4	5	5	4	5	5	5	5	5	4	4	4	5
21	1	4	7	4	5	4	4	5	4	5	5	4	4	4	4	5	4	4	5	4	4	4	4	4	5	4	4	5	5	4	5	5	4	5	4	5	5	5
9	1	4	7	5	5	5	5	5	5	5	5	2	1	5	5	5	5	5	5	5	5	2	5	4	4	5	5	5	5	5	5	5	5	5	5	4	5	5
24	1	3	6	4	4	4	4	4	4	4	4	2	4	3	4	4	4	4	4	4	4	3	2	3	2	2	4	4	4	4	4	4	4	4	#NULL!	4	5	4
9	3	2	5	4	4	4	4	4	4	4	4	2	4	4	4	4	4	4	4	4	4	4	3	4	4	4	4	4	4	4	4	4	4	4	4	4	4	4
24	1	3	6	4	5	5	4	4	4	4	4	4	3	4	4	4	4	4	3	4	4	4	2	4	3	4	4	4	4	4	4	4	4	4	4	4	4	4
9	1	3	6	4	5	4	5	2	4	4	5	2	4	5	4	4	5	4	5	4	5	2	4	4	2	3	5	5	5	4	4	5	5	5	5	1	5	5
24	1	5	8	5	5	5	5	5	5	5	5	3	5	5	5	5	5	5	3	5	5	2	4	5	2	5	5	5	5	5	5	5	5	5	5	2	5	5
9	1	2	5	5	5	5	5	3	5	5	4	3	3	4	5	5	5	5	5	5	5	2	2	4	2	3	5	5	5	5	5	5	5	5	5	3	5	5
24	1	5	8	5	5	5	5	5	5	5	5	4	4	4	5	5	5	5	5	5	5	4	4	4	4	5	5	5	5	5	5	5	5	5	4	4	5	5
18	1	3	6	4	4	4	5	3	4	#NULL!	5	4	3	4	5	5	4	4	4	4	3	3	4	3	4	4	4	5	5	5	4	4	4	4	4	3	4	5
24	1	3	6	4	5	5	5	4	5	5	4	3	4	4	4	4	5	5	3	5	5	3	4	4	2	4	5	5	4	5	5	5	5	5	4	2	4	5
6	1	3	6	5	5	5	5	5	5	5	5	5	5	5	5	5	5	5	5	5	5	5	5	5	2	5	5	5	5	5	5	5	5	5	5	2	5	5
13	1	5	8	3	4	3	4	3	3	3	5	3	4	3	3	4	4	3	3	4	4	4	2	4	2	3	5	4	5	5	4	5	5	5	4	2	4	5
6	1	2	5	4	5	5	5	2	5	5	5	4	5	5	5	5	5	5	5	5	5	4	4	5	4	5	5	5	5	5	5	5	5	4	5	4	5	5
1	2	5	8	4	5	5	4	4	4	4	4	3	5	5	5	#NULL!	4	4	4	4	4	3	4	4	2	4	5	5	5	5	4	5	5	5	4	2	5	5
18	1	1	4	5	5	5	5	4	5	5	4	4	4	4	5	5	5	4	4	5	5	2	5	5	4	5	5	5	5	5	5	5	5	5	5	4	4	5
#NULL!	3	5	8	5	5	5	5	5	5	5	5	4	4	5	5	5	5	5	5	5	5	5	5	5	5	5	5	5	5	5	5	5	5	5	5	5	5	5
9	1	4	7	5	5	5	5	4	5	4	5	3	5	5	4	4	5	4	4	5	4	4	4	4	3	3	4	4	4	4	4	5	4	4	4	3	4	4
24	1	3	6	5	5	5	5	5	5	5	5	5	4	5	5	5	5	4	4	5	5	3	4	5	3	5	5	4	4	5	5	5	5	5	5	3	5	5
9	1	1	4	4	5	5	5	4	5	5	4	4	4	4	5	4	4	5	4	5	5	3	5	4	3	5	5	5	4	5	5	5	5	5	5	5	5	5
21	1	5	8	5	4	4	4	4	4	4	4	4	3	4	4	4	4	4	4	4	4	4	4	4	4	4	4	5	4	4	4	4	4	4	5	3	5	5
18	1	3	6	4	5	5	4	4	4	4	5	4	4	4	4	4	5	4	4	5	4	3	4	4	3	5	4	5	5	4	4	4	4	5	5	4	5	5
4	1	3	6	5	5	4	4	4	4	4	4	3	4	4	4	4	5	4	4	4	4	2	4	4	2	4	4	4	4	4	4	5	4	4	4	2	5	5
24	1	5	8	5	5	5	5	5	4	4	5	5	5	4	5	5	5	4	4	4	5	3	3	4	3	3	5	5	4	5	5	5	5	5	5	3	5	5
6	1	5	8	4	5	4	5	4	4	4	5	3	5	4	4	5	4	4	4	5	4	5	3	4	3	3	4	5	4	5	4	5	4	5	4	3	4	5
6	1	3	6	5	5	5	5	4	5	5	5	2	5	5	5	5	5	5	5	5	5	4	5	5	2	4	5	5	5	4	4	5	5	5	4	2	5	5
24	1	5	8	5	5	5	5	5	5	5	5	2	4	5	5	5	5	5	5	5	5	3	4	5	4	4	5	5	5	5	5	5	5	5	5	3	5	5
18	1	5	8	5	5	5	5	5	5	5	5	5	5	5	5	5	5	5	5	5	5	5	4	5	5	5	5	5	5	5	5	5	5	5	5	3	4	5
13	1	5	8	4	5	5	5	4	5	5	5	3	4	4	5	4	5	5	5	5	5	2	2	4	3	4	5	5	5	5	5	5	5	5	5	2	5	5
18	1	2	5	4	5	4	5	4	4	4	4	4	4	4	4	5	4	4	4	5	4	4	5	4	2	5	5	5	5	5	5	5	5	5	4	2	5	5
9	1	4	7	5	5	5	5	4	5	5	5	2	5	4	5	4	5	5	4	5	5	1	4	5	4	4	5	5	5	5	5	5	5	5	5	5	5	5
6	1	1	4	4	5	4	5	4	4	4	4	2	4	4	5	4	4	4	4	5	5	3	3	4	2	3	4	5	5	4	5	5	5	4	4	4	5	5
9	1	5	8	5	5	5	5	5	5	5	5	5	5	5	5	5	5	5	5	5	5	5	5	5	5	5	5	5	5	5	5	5	5	5	5	1	5	5
1	3	3	6	5	5	5	5	5	5	5	5	4	4	4	5	5	5	5	5	5	5	5	4	4	2	5	5	5	5	5	5	5	5	5	5	2	5	5
13	1	1	4	4	4	4	5	4	4	4	4	4	4	4	4	4	4	4	4	4	4	4	5	4	3	4	4	4	4	5	5	4	5	4	4	4	4	4
18	1	3	6	5	5	4	5	5	5	5	4	3	4	4	4	4	5	4	4	5	5	5	4	4	3	4	5	5	5	5	5	5	5	5	4	3	4	5
24	1	2	5	5	5	5	5	5	4	5	5	5	5	5	5	5	5	5	5	5	5	4	5	5	5	5	5	5	5	5	5	5	5	5	5	2	5	5
12	1	5	8	3	5	4	5	4	4	4	5	4	4	4	4	4	5	4	5	4	5	3	3	4	4	4	5	5	5	5	5	5	5	5	5	3	4	5
21	1	2	5	5	5	5	5	5	5	5	5	3	4	4	5	2	5	5	4	5	5	2	4	5	4	4	4	4	5	5	4	5	5	5	5	4	5	5
14	1	2	5	5	5	5	5	5	5	5	5	5	5	5	5	5	5	5	5	5	5	5	4	5	4	5	5	5	5	5	5	5	5	5	5	5	5	5
12	1	2	5	4	5	5	4	5	4	5	5	4	5	3	4	4	5	4	5	4	5	4	4	5	5	5	5	5	5	5	5	5	5	5	5	5	5	5
9	1	5	8	5	5	5	5	4	5	5	5	3	4	5	4	5	5	4	5	5	5	3	2	4	1	4	5	5	5	5	5	5	5	5	4	1	5	5
9	1	2	5	4	4	4	5	4	5	5	5	2	5	4	5	5	5	5	4	5	5	4	4	5	4	4	4	4	5	5	4	4	4	4	4	4	4	4
4	1	1	4	4	5	4	5	3	5	4	4	3	5	5	4	4	4	5	4	4	5	2	4	4	3	3	4	5	4	5	5	4	5	5	4	4	4	5
18	3	2	5	5	5	5	5	4	5	4	3	2	4	2	4	4	4	5	4	4	5	2	2	4	3	2	4	4	4	4	5	5	5	5	4	2	5	5
6	1	5	8	5	5	5	5	5	5	5	5	4	5	5	5	4	5	5	5	5	5	5	5	5	5	5	5	5	5	5	5	5	5	5	5	1	5	5
24	1	5	8	3	4	4	4	4	4	4	4	4	4	4	4	4	4	4	4	#NULL!	4	4	4	4	3	3	4	4	4	4	4	4	4	4	4	3	4	4
12	1	2	5	4	5	4	5	5	5	5	4	3	4	4	5	5	5	4	4	5	5	4	4	4	4	4	5	5	5	5	5	5	5	4	4	4	5	5
25	1	3	6	5	5	5	4	3	5	4	4	4	5	5	5	5	5	4	4	5	4	4	3	4	2	4	4	4	4	4	5	4	5	5	4	2	5	5
18	1	5	8	4	4	4	5	4	5	5	4	4	4	4	5	5	5	4	5	5	5	5	4	5	4	5	5	5	5	5	5	5	5	5	5	5	4	5
9	1	5	8	5	5	5	5	5	5	5	4	3	4	4	5	5	5	5	4	5	5	3	4	4	4	4	4	5	4	5	5	5	5	5	5	3	5	5
18	1	2	5	5	5	5	5	4	5	5	5	4	4	5	3	5	3	4	5	4	5	3	3	4	3	5	5	5	5	5	5	5	5	5	4	1	5	5
18	1	5	8	5	5	5	5	3	5	5	5	4	5	5	5	5	5	4	4	5	5	4	3	5	2	4	5	5	5	5	4	4	5	5	5	2	5	5
5	1	4	7	5	5	5	5	5	5	5	5	4	3	3	5	5	5	5	5	5	4	3	4	3	2	2	4	5	4	5	5	5	5	4	4	3	5	5
5	1	1	4	4	5	4	5	4	5	4	5	4	5	5	4	5	5	4	3	4	4	3	3	4	2	3	4	4	4	4	5	4	4	5	4	4	4	5
4	1	5	8	5	5	5	5	5	5	5	5	4	5	5	5	5	5	5	5	5	5	4	5	5	4	5	5	5	5	5	5	5	5	5	5	4	5	5
23	1	5	8	4	4	4	4	4	4	4	4	4	4	4	4	5	4	4	4	4	4	4	4	4	3	4	4	4	4	5	4	4	4	5	4	3	4	4
9	1	5	8	5	5	5	5	4	5	5	5	5	5	5	5	5	5	4	4	5	5	3	3	4	4	4	5	5	5	5	5	5	5	4	5	4	5	5
9	1	3	6	5	5	5	5	5	5	4	4	4	4	4	5	5	5	5	4	5	5	3	3	4	3	4	4	5	4	5	4	5	5	5	4	2	4	5
5	1	3	6	5	5	5	5	5	5	5	5	5	5	5	5	5	5	5	4	5	5	4	4	5	2	5	5	5	5	5	5	5	5	5	5	4	5	5
6	1	5	8	4	5	5	5	4	5	5	5	4	5	5	5	5	5	5	5	5	5	4	3	5	5	5	5	5	5	5	5	5	5	5	5	5	5	5
24	1	2	5	1	5	5	5	5	5	5	3	4	2	3	4	5	4	5	4	5	5	3	3	3	4	3	5	5	5	5	5	5	5	5	5	4	4	5
13	1	1	4	5	5	5	5	3	5	5	5	5	4	5	4	5	4	5	3	5	5	3	4	4	3	4	5	5	5	4	5	5	5	4	4	2	3	4
9	1	3	6	4	5	4	5	4	4	4	4	4	4	4	4	4	4	4	4	4	4	4	4	4	4	4	4	4	4	4	4	4	4	4	4	4	5	4
9	1	2	5	4	5	4	5	4	5	3	4	3	4	4	4	4	5	4	4	4	4	3	3	4	3	3	4	4	4	4	4	4	5	4	5	3	5	4
9	1	4	7	5	5	5	4	5	5	5	4	4	4	4	4	5	5	4	3	5	4	4	3	3	2	4	4	5	4	4	4	5	4	4	4	2	4	5
18	1	3	6	5	5	5	5	4	5	4	5	4	4	5	5	4	5	4	4	5	5	2	2	4	3	4	5	5	5	5	5	5	5	5	5	3	5	5
24	1	1	4	5	5	5	5	5	5	5	5	5	5	5	5	5	5	5	5	5	5	4	5	5	4	5	5	5	5	5	5	5	5	5	5	4	4	5
18	1	1	4	5	5	5	5	5	5	5	5	5	5	5	5	5	5	5	5	5	5	5	5	5	5	5	5	5	5	5	5	5	5	5	5	5	5	5
18	1	4	7	5	5	5	5	5	5	5	5	3	4	4	5	5	5	5	5	5	5	5	4	5	4	4	5	5	5	5	5	5	5	5	5	5	5	5
4	1	2	5	5	5	5	5	5	5	5	5	4	5	5	5	5	5	5	5	5	5	5	4	5	4	5	5	5	5	5	5	5	5	5	5	5	4	5
24	1	5	8	5	5	5	5	4	5	5	5	4	4	5	5	4	5	4	5	5	5	4	5	4	2	5	5	5	5	2	5	5	5	5	5	2	5	5
9	1	5	8	5	5	5	5	4	5	5	5	4	4	4	4	4	4	5	5	5	5	4	4	4	4	4	5	5	5	5	5	5	5	5	4	3	4	5
3	1	3	6	5	5	5	4	4	4	4	5	3	4	4	4	4	4	4	4	4	5	2	4	3	2	4	4	4	4	5	5	5	5	5	5	2	4	5
5	1	5	8	5	5	4	5	4	4	4	4	2	2	4	5	4	4	4	4	4	4	5	4	3	4	4	4	4	5	4	5	5	4	4	4	3	4	5
9	1	5	8	5	5	5	5	5	5	5	3	1	5	4	5	4	4	5	5	5	4	3	4	5	3	3	5	5	5	5	5	5	5	5	4	3	4	5
#NULL!	1	5	8	5	5	5	4	3	4	4	5	4	5	4	5	3	5	4	4	4	5	2	3	4	2	4	5	5	4	5	5	5	5	5	5	2	4	5
21	1	5	8	5	5	5	5	5	5	5	5	5	5	5	5	5	5	5	4	5	5	4	4	4	5	5	5	5	5	5	5	5	5	5	5	3	4	5
5	1	5	8	5	5	5	5	5	5	5	5	5	5	5	4	5	5	4	4	5	5	4	4	4	4	5	5	5	5	5	5	5	5	5	5	3	5	5
24	1	3	6	4	5	5	4	4	4	4	4	3	3	4	4	5	5	4	3	5	5	2	4	3	2	4	4	5	5	5	5	5	5	5	5	2	5	5
6	1	5	8	5	5	5	5	5	5	5	5	4	5	5	5	5	5	5	4	5	5	5	4	5	5	5	5	5	5	5	5	5	5	3	5	4	5	5
9	1	5	8	5	5	5	4	4	3	4	5	3	5	5	4	5	4	4	3	5	4	4	4	4	4	3	4	5	5	4	5	4	4	4	4	4	4	5
19	1	5	8	4	4	4	4	4	4	4	4	4	4	4	4	4	4	4	4	4	4	4	4	4	4	4	4	4	4	4	4	4	4	4	4	4	4	4
9	1	2	5	5	5	5	5	5	5	5	5	4	4	4	5	5	5	5	4	5	5	5	4	5	4	5	5	4	5	4	5	5	5	5	3	3	4	5
9	1	2	5	5	5	5	5	3	5	5	5	2	5	5	5	5	5	5	3	5	5	5	4	5	5	4	5	5	5	5	5	5	5	5	3	5	5	5
9	1	2	5	5	5	5	5	5	5	5	5	5	5	5	5	5	5	5	5	5	5	4	4	5	3	5	4	5	5	2	4	5	4	5	5	2	5	5
5	1	3	6	5	5	5	5	4	5	5	5	4	5	5	5	5	5	5	4	5	5	4	4	4	2	4	4	4	4	4	4	5	5	5	5	2	5	5
24	1	2	5	4	4	4	4	4	4	4	4	4	4	4	4	4	4	4	4	4	4	3	3	4	4	4	4	4	4	4	4	4	4	4	4	4	4	4
18	1	2	5	5	5	5	5	4	4	4	4	4	4	4	4	5	5	4	4	4	5	3	4	4	3	4	4	4	4	4	4	4	4	4	3	4	4	5
15	1	3	6	4	5	4	5	4	4	5	4	4	4	4	4	5	5	4	4	4	5	4	4	4	4	4	4	4	4	4	4	5	4	4	4	4	4	4
9	1	1	4	5	5	5	5	4	4	5	5	5	5	5	4	4	4	5	4	5	5	3	4	4	3	3	4	5	5	5	5	4	5	5	4	2	3	5
6	1	1	4	4	5	4	5	4	5	4	4	4	4	4	5	4	3	4	4	4	5	2	4	5	4	4	5	5	5	5	4	5	4	5	5	4	5	4
9	1	1	4	4	4	4	5	4	5	5	3	4	4	4	5	5	4	5	5	5	5	3	2	4	4	4	5	5	5	#NULL!	5	5	5	5	4	4	5	5
#NULL!	1	1	4	5	5	5	5	4	4	4	5	5	4	5	5	4	5	4	3	5	5	3	3	3	3	5	4	4	5	5	5	5	5	5	4	3	4	5
6	1	4	7	5	5	5	5	5	5	5	5	5	5	5	5	5	5	5	5	5	5	5	5	5	5	5	5	5	5	5	5	5	5	5	5	4	5	5
6	1	3	6	5	5	5	5	5	5	5	5	2	5	5	5	5	5	4	5	5	5	4	4	4	4	5	5	5	5	5	5	5	5	5	4	4	4	5
24	1	4	7	4	5	4	5	4	5	5	4	4	4	4	4	5	5	4	4	5	5	4	3	4	3	4	5	5	5	5	5	5	5	5	5	3	5	5
18	1	5	8	5	5	5	5	4	4	3	5	4	5	5	5	3	5	5	5	4	5	2	5	3	1	5	5	5	5	4	5	5	5	5	5	2	5	5
#NULL!	1	5	8	5	4	4	4	4	3	3	4	3	4	3	4	3	4	4	4	4	3	3	3	3	4	4	4	5	3	5	4	5	5	4	5	3	4	4
12	1	2	5	4	5	5	5	5	5	5	4	3	4	4	5	5	5	5	5	5	5	5	4	5	4	5	5	5	5	5	5	5	5	5	3	4	5	5
9	1	5	8	4	4	4	4	4	4	4	4	3	4	4	4	3	4	4	4	4	4	3	3	4	3	3	4	4	4	4	4	4	4	4	4	4	4	4
18	1	5	8	5	5	5	4	4	4	4	4	3	4	4	4	4	4	4	3	4	4	4	4	4	3	4	4	5	5	4	4	5	5	4	4	4	5	5
6	1	5	8	5	5	5	5	5	5	5	5	4	4	4	5	5	5	5	5	5	5	4	4	4	3	5	5	5	5	5	5	5	5	5	4	3	5	5
5	1	3	6	5	5	5	5	3	4	4	5	4	5	5	5	4	4	4	4	4	4	2	4	4	4	2	3	4	3	1	4	4	4	4	4	3	4	4
24	1	4	7	5	5	5	5	5	5	5	5	4	5	5	5	5	5	5	5	5	5	5	5	5	4	5	5	5	5	5	5	5	5	5	5	4	5	5
9	1	5	8	5	5	5	5	4	4	4	4	4	5	5	5	4	3	4	4	5	4	3	4	4	4	3	5	4	5	5	5	5	5	4	5	4	5	5
5	1	4	7	5	5	5	5	5	5	5	4	4	3	4	5	5	5	5	5	5	5	3	4	5	4	5	5	5	5	5	5	5	5	5	5	4	5	5
9	1	3	6	5	5	5	5	5	5	5	5	3	4	4	5	5	5	5	3	5	5	2	4	5	2	4	5	5	5	5	5	5	5	5	5	2	5	5
18	3	3	6	5	5	5	5	4	4	4	5	4	4	4	5	5	5	4	4	5	4	2	4	4	3	4	4	4	4	4	5	4	4	4	4	4	5	4
#NULL!	1	5	8	4	5	4	5	4	4	4	4	1	5	4	5	3	4	4	4	5	4	4	4	4	3	4	5	4	4	5	5	5	5	3	4	4	4	5
#NULL!	1	5	8	5	5	5	4	4	5	5	5	4	4	4	4	5	5	4	3	5	5	4	4	4	5	5	5	5	5	5	5	5	5	5	4	4	4	5
5	1	3	6	4	5	5	5	3	5	4	5	5	5	5	3	5	5	4	3	5	5	3	4	4	2	4	4	5	5	5	5	5	5	5	5	3	5	5
3	1	5	8	3	4	3	4	4	4	2	4	4	4	4	4	3	5	3	4	4	4	3	3	4	3	#NULL!	4	#NULL!	#NULL!	4	4	4	4	#NULL!	#NULL!	#NULL!	#NULL!	#NULL!
24	1	3	6	4	5	4	5	4	4	4	4	4	4	4	4	5	5	4	4	4	4	1	4	4	2	3	4	5	5	4	4	4	4	4	3	3	4	5
19	4	1	4	4	5	5	5	4	4	5	5	3	4	4	5	4	4	5	3	4	4	3	3	4	3	4	5	5	5	5	5	5	5	5	3	3	5	5
19	4	1	4	5	5	5	5	3	5	5	5	3	4	4	5	5	5	5	5	5	5	2	4	5	2	4	5	5	5	5	5	5	5	5	5	2	5	5
19	4	3	6	5	5	5	5	4	5	5	4	4	3	4	4	5	5	4	5	5	5	3	3	4	4	4	5	5	5	5	4	5	5	5	5	3	5	5
19	4	4	7	5	5	5	5	5	5	5	5	4	5	5	5	5	5	5	3	5	5	4	5	5	4	4	5	5	5	5	5	5	5	5	5	3	5	5
19	4	4	7	4	5	4	5	4	5	4	5	3	4	4	5	5	5	4	5	5	5	2	3	5	1	4	5	5	5	5	5	5	5	5	5	2	5	5
19	4	1	4	5	5	5	5	5	5	5	5	3	4	4	5	4	4	5	4	4	4	3	3	5	3	4	5	5	5	5	5	5	5	5	4	4	4	5
19	4	2	5	5	5	5	5	5	5	5	5	4	5	5	5	5	5	5	5	5	5	2	4	5	5	4	5	5	5	5	5	5	5	5	5	4	5	5
19	4	3	6	5	5	5	5	5	5	5	5	4	5	5	5	5	5	5	5	5	5	5	5	5	3	5	5	5	5	5	4	5	5	5	5	3	5	5
19	4	2	5	4	5	4	4	3	3	3	4	3	4	4	5	4	4	4	4	4	4	3	4	4	4	4	4	5	4	5	4	4	4	4	4	3	4	5
19	4	4	7	5	5	5	5	5	5	5	5	3	4	4	5	5	5	5	5	5	5	4	3	4	3	3	5	5	5	5	5	5	5	5	4	3	4	5
9	4	1	4	5	5	5	4	5	4	4	5	3	4	4	5	5	4	4	4	5	5	5	3	5	4	5	5	5	5	5	5	5	5	5	5	5	5	5
19	4	3	6	5	4	5	5	4	5	4	4	4	4	4	4	5	4	4	3	4	4	4	4	4	4	5	4	5	5	4	4	4	4	5	4	2	4	5
19	4	1	4	5	5	5	5	4	5	5	5	2	4	4	5	5	5	5	3	5	5	4	2	4	4	4	5	5	5	5	5	5	5	5	4	4	5	5
19	4	1	4	5	5	5	5	5	5	4	4	4	3	4	5	5	5	5	4	5	5	1	4	3	4	2	5	4	5	4	5	5	4	4	5	3	5	5
19	4	3	6	5	5	5	4	4	5	5	4	3	4	4	4	4	4	4	4	5	5	4	2	4	3	3	4	4	5	4	4	4	4	4	5	3	5	4
19	4	3	6	4	5	4	4	4	4	4	5	3	3	4	5	4	4	4	4	5	5	4	4	4	4	4	4	5	5	5	4	4	5	4	5	4	5	5
24	1	3	6	4	5	5	5	5	5	5	5	2	4	4	5	5	5	4	4	5	5	5	4	4	4	5	4	5	5	5	4	5	4	5	5	4	5	5
5	1	5	8	5	5	5	5	5	5	5	5	5	5	5	5	5	5	5	5	5	5	5	5	5	5	5	5	5	5	5	5	5	5	5	5	5	5	5
9	1	5	8	4	4	4	5	4	5	5	5	4	5	5	5	5	4	5	4	4	4	3	4	3	4	5	4	5	5	5	5	5	5	4	5	4	5	4
9	1	2	5	5	5	5	5	5	5	5	4	4	4	5	5	4	4	5	4	5	5	4	4	4	4	5	4	5	5	4	5	5	5	5	5	4	4	5
#NULL!	1	5	8	5	5	5	4	5	4	5	5	4	5	3	5	5	5	5	3	5	5	4	5	4	3	5	5	5	5	5	5	5	5	5	5	4	5	5
12	1	2	5	5	5	5	5	5	5	5	5	4	5	5	5	5	5	5	5	5	5	4	3	4	4	4	5	5	5	5	5	5	5	5	5	4	5	5
6	1	5	8	5	5	5	5	4	4	4	4	3	4	4	5	5	5	4	3	5	5	4	4	4	3	4	5	5	5	5	5	5	5	5	4	3	4	5
18	1	5	8	5	5	5	5	5	5	5	5	5	5	5	5	5	5	5	5	5	5	5	5	4	5	5	5	5	5	5	5	5	5	5	5	5	5	5
9	1	5	8	5	5	5	5	5	#NULL!	5	5	4	4	4	5	4	5	5	4	5	5	4	5	4	4	5	5	5	5	5	5	5	5	5	5	5	5	5
4	1	1	4	5	5	5	5	3	4	4	4	3	4	4	5	5	4	5	5	5	4	4	4	4	3	4	5	5	5	5	5	5	5	3	3	3	4	4
4	1	5	8	4	4	5	4	4	4	4	5	5	5	5	4	4	4	4	4	5	4	5	3	5	3	5	5	5	5	4	5	5	5	5	5	3	4	5
21	1	3	6	5	5	5	5	5	5	5	5	3	5	5	5	5	5	5	5	5	5	5	5	5	5	5	5	5	5	5	5	5	5	5	5	4	5	5
18	1	5	8	4	5	4	5	3	3	4	5	4	4	4	4	4	4	4	3	4	5	4	4	4	3	3	4	5	5	3	4	5	5	5	5	2	4	5
24	1	2	5	4	4	4	4	4	4	4	4	4	4	4	4	4	4	4	3	4	4	2	2	3	3	4	4	4	4	3	4	4	4	4	4	4	5	4
6	1	5	8	5	5	5	5	5	5	5	5	4	4	5	5	5	5	5	4	5	5	5	5	5	3	5	5	5	5	5	5	5	5	5	5	2	5	5
6	1	5	8	5	5	5	5	5	5	5	5	4	2	4	5	5	5	4	5	5	5	2	2	3	4	2	5	5	4	5	5	5	5	3	5	4	5	5
6	1	5	8	5	5	5	5	5	5	5	5	5	5	5	5	5	5	5	5	5	5	3	4	4	2	5	5	5	5	5	5	5	5	5	5	2	5	5
4	1	4	7	5	5	5	5	4	5	5	5	4	5	5	5	4	4	4	4	5	5	4	4	4	3	3	5	5	5	5	5	5	5	4	4	3	5	5
12	1	1	4	5	5	5	5	5	5	5	4	5	5	4	5	5	5	5	5	5	5	5	5	5	4	5	5	5	5	5	5	5	5	5	5	4	5	5
24	1	5	8	5	5	5	5	5	5	5	5	4	5	5	4	5	5	5	4	5	5	5	4	5	2	4	5	4	5	5	5	5	5	5	4	2	5	5
24	1	1	4	5	4	5	4	5	5	4	4	5	5	5	5	4	5	4	#NULL!	5	5	5	4	5	4	5	5	5	5	5	5	5	5	5	#NULL!	5	5	5
9	1	5	8	5	5	5	4	4	4	5	5	5	5	5	4	5	5	4	4	4	#NULL!	#NULL!	4	4	2	4	5	5	5	5	5	5	5	#NULL!	4	5	5	5
18	1	5	8	4	4	4	4	4	4	4	4	4	4	4	4	4	4	4	4	4	4	4	4	4	4	4	4	4	4	4	4	4	4	4	4	3	5	4
6	1	3	6	5	5	5	4	3	4	4	5	5	5	5	4	4	5	4	2	5	4	4	3	4	3	3	5	5	5	4	5	5	5	5	3	2	5	5
9	1	1	4	5	5	5	5	5	5	5	4	2	4	4	5	4	4	5	5	4	5	5	5	5	4	5	5	5	5	5	5	5	5	5	4	4	5	5
6	1	5	8	5	5	4	4	4	4	4	4	4	4	4	4	4	5	4	4	5	5	4	3	4	3	4	4	5	4	5	5	5	5	5	4	3	4	5
9	1	4	7	1	5	5	5	5	5	5	5	2	5	5	5	3	5	5	5	5	5	3	5	5	1	5	5	5	5	5	4	5	5	5	5	1	5	5
5	1	3	6	5	5	5	5	5	5	5	5	3	3	3	5	5	5	3	3	5	5	3	3	4	3	3	5	5	5	5	5	5	5	5	5	5	5	5
5	1	3	6	5	5	5	4	4	4	4	5	2	3	4	5	5	3	4	4	4	4	5	4	4	4	4	2	4	4	1	3	4	4	4	4	3	5	4
18	1	2	5	4	5	5	5	5	5	5	5	5	5	5	5	5	5	5	4	5	5	5	4	5	3	2	5	5	5	4	5	5	5	5	5	4	5	5
9	1	4	7	5	5	5	5	5	5	5	5	5	5	5	5	5	5	5	5	5	5	2	4	5	2	5	5	5	5	5	5	5	5	5	4	1	4	5
6	1	5	8	4	4	4	4	4	4	4	4	4	4	4	3	4	4	4	4	4	4	3	4	4	4	3	4	4	4	4	4	4	4	4	4	3	4	4
23	1	2	5	5	5	5	5	5	5	5	5	3	4	4	5	5	5	5	3	5	5	5	5	3	3	5	5	5	5	5	5	5	5	5	5	3	5	5
6	1	1	4	5	5	5	4	4	4	4	4	4	3	4	4	4	4	4	4	4	4	3	4	4	4	4	5	5	5	5	5	5	5	5	5	4	5	5
6	1	3	6	5	5	5	5	5	5	5	5	3	4	4	5	5	5	4	4	5	5	5	4	5	4	5	5	5	5	5	5	5	5	5	5	5	5	5
6	1	5	8	4	5	5	5	4	5	5	5	4	5	4	5	5	5	5	5	5	5	4	#NULL!	4	4	5	5	5	5	5	5	5	5	5	5	4	5	5
9	1	4	7	4	5	5	5	5	5	5	3	3	3	3	4	5	5	5	5	5	5	5	5	5	5	5	5	5	5	5	5	5	5	5	5	5	5	5
5	1	5	8	5	5	5	5	5	5	5	5	4	4	4	5	5	5	5	5	5	5	5	4	5	5	5	5	5	5	5	5	5	5	5	5	5	5	5
9	1	2	5	5	5	5	5	5	5	5	5	5	4	4	5	5	5	5	5	5	5	5	5	5	5	5	5	5	5	5	5	5	5	5	5	5	5	5
6	1	1	4	5	5	5	4	5	4	4	5	5	5	4	4	4	5	5	4	5	4	2	4	4	4	4	4	4	4	4	4	4	4	5	4	2	5	5
11	1	4	7	5	5	5	4	4	4	4	5	5	5	5	4	5	5	4	4	5	4	4	4	4	4	3	4	4	4	4	4	4	4	4	4	4	3	4
9	1	5	8	5	5	5	5	5	5	4	5	4	4	4	5	4	5	5	4	5	5	4	4	4	2	4	5	5	5	5	5	5	5	5	2	2	4	5
9	1	1	4	5	5	5	5	5	5	5	5	4	5	5	5	5	5	4	4	5	5	5	4	5	2	4	4	4	4	5	4	5	5	4	4	4	5	4
4	1	1	4	4	5	5	5	4	5	5	4	2	4	4	4	5	5	5	4	5	5	4	4	4	3	4	4	4	4	3	4	4	4	4	5	2	5	4
9	1	5	8	4	4	3	5	4	4	4	4	4	4	4	4	4	4	4	3	4	5	4	4	4	1	4	5	5	5	5	5	5	5	5	5	2	5	5
3	1	5	8	4	4	4	4	4	5	4	4	4	4	4	4	4	4	4	3	5	4	4	4	4	2	4	4	5	5	5	5	5	4	5	4	3	4	5
9	1	1	4	5	5	5	5	5	5	5	4	4	4	4	5	5	5	5	4	5	5	5	5	5	5	5	5	5	5	5	5	5	5	4	4	4	5	5
11	1	1	4	5	5	5	5	5	5	5	4	4	2	4	5	5	5	5	4	5	5	4	5	5	3	4	5	5	5	5	5	5	5	5	5	3	5	5
18	1	5	8	4	5	5	5	4	5	5	5	4	5	4	4	5	5	4	4	5	4	4	5	5	4	5	4	4	4	5	5	5	5	5	3	3	5	5
6	1	5	8	4	4	4	5	4	4	4	4	4	4	4	4	4	4	4	3	4	5	4	2	4	4	4	5	5	5	5	5	5	5	4	4	4	4	4
23	1	5	8	4	4	4	5	5	5	5	4	4	4	4	5	4	5	5	5	5	5	5	4	5	5	5	5	5	5	5	5	5	5	5	5	5	5	5
5	1	5	8	5	5	5	5	5	5	5	5	4	5	5	5	5	5	5	5	5	5	4	5	5	3	4	5	5	5	5	5	5	5	5	5	3	5	5
#NULL!	1	1	4	4	5	4	5	4	5	4	4	3	3	4	5	5	5	4	4	4	5	2	5	3	4	4	4	5	5	5	5	5	4	4	4	3	5	5
9	1	1	4	4	4	4	4	4	4	4	4	4	4	4	4	4	4	4	4	4	4	4	4	4	4	4	4	4	4	4	4	4	4	4	4	4	4	4
20	1	2	5	5	5	5	5	4	5	5	5	3	3	3	5	2	5	5	5	4	5	1	4	4	1	5	5	5	5	5	5	5	5	5	5	1	5	5
24	1	3	6	4	5	4	5	4	4	5	4	4	3	3	5	4	5	4	4	4	5	4	4	3	4	4	5	5	5	5	5	5	5	5	5	4	4	5
6	1	2	5	5	5	5	5	5	5	5	5	3	5	5	4	5	4	5	4	5	5	2	5	5	4	2	5	5	5	5	5	5	5	5	4	3	5	5
19	1	1	4	4	4	4	4	4	4	4	4	4	4	4	4	4	4	4	4	4	4	3	4	4	3	4	4	5	5	4	4	4	4	4	4	2	4	4
5	1	5	8	5	5	5	5	3	3	5	5	4	5	5	5	5	4	5	5	5	5	3	5	5	5	5	4	5	5	5	5	5	5	5	5	5	5	5
19	1	5	8	5	5	5	5	5	5	5	5	5	5	5	5	5	5	5	5	5	5	5	5	5	5	5	5	5	5	5	5	5	5	5	5	5	5	5
5	1	4	7	4	4	4	5	4	5	4	5	2	4	4	4	4	5	4	4	4	5	2	4	4	4	3	5	4	4	4	5	5	5	5	5	4	5	5
#NULL!	1	3	6	5	5	5	5	5	5	5	5	5	5	5	5	5	5	5	4	5	5	5	5	5	3	5	5	5	5	5	5	5	5	5	5	5	4	5
9	1	2	5	2	4	2	5	2	4	4	3	2	4	4	5	4	4	2	2	4	4	2	5	4	4	4	5	5	5	5	5	5	5	5	2	2	5	5
24	1	3	6	5	5	5	5	4	5	5	5	4	4	5	4	5	5	5	4	5	4	5	4	4	2	3	5	5	5	5	5	5	5	5	4	2	5	5
24	1	1	4	5	5	5	5	5	5	5	5	5	5	5	5	5	5	5	5	5	5	3	4	5	2	5	5	5	5	5	5	5	5	5	5	3	5	5
6	1	5	8	4	5	5	4	4	4	4	4	4	4	4	4	5	5	5	4	4	5	3	3	4	2	4	4	5	5	4	5	5	4	5	4	2	5	5
4	1	4	7	5	5	5	5	5	5	4	5	5	5	5	5	5	5	5	4	5	5	3	3	5	5	5	5	5	3	5	5	5	5	5	4	4	4	5
21	1	5	8	5	5	4	5	4	5	4	5	3	4	4	4	3	5	5	4	5	4	4	2	4	3	4	4	5	4	5	5	5	5	4	4	3	5	3
9	1	1	4	5	5	5	5	5	5	5	5	4	5	5	5	5	5	5	5	5	5	5	3	5	4	3	5	5	5	5	5	5	5	5	5	5	5	5
9	1	5	8	5	5	5	5	5	5	5	5	5	5	5	5	5	5	5	5	5	5	5	5	5	5	5	5	5	5	5	5	5	5	5	5	1	5	5
24	1	5	8	4	5	4	5	4	4	5	5	3	4	4	4	5	5	4	4	4	4	4	3	4	2	4	4	5	5	4	5	5	4	5	4	2	4	5
5	1	5	8	5	5	5	5	5	5	5	5	4	5	5	5	5	5	5	5	5	5	5	5	5	1	5	5	5	5	5	5	5	5	5	5	1	5	5
9	1	3	6	5	5	5	5	5	5	5	5	4	4	4	5	5	5	5	5	5	5	4	5	4	5	4	4	5	4	5	5	5	5	5	5	4	5	5
21	1	5	8	4	5	5	5	4	5	4	5	4	4	4	5	5	5	4	4	4	5	3	3	4	4	5	4	5	5	5	5	4	4	5	5	3	4	5
21	1	3	6	4	5	5	5	5	4	4	3	3	3	4	5	5	5	5	4	4	5	5	4	4	4	5	5	4	5	5	5	5	5	4	5	2	5	5
9	1	5	8	4	5	5	5	3	4	4	5	3	4	4	4	4	4	4	4	5	5	4	3	4	4	4	5	4	5	5	5	5	5	5	4	3	4	5
3	1	5	8	4	5	5	4	4	4	4	4	2	4	4	5	3	5	5	4	4	4	3	4	4	4	3	4	4	4	5	5	5	5	4	5	2	5	5
#NULL!	1	5	8	4	5	5	4	4	4	5	5	2	4	4	5	4	5	4	4	5	4	3	4	3	3	4	5	5	4	5	5	5	5	5	4	3	5	4
4	1	5	8	5	5	5	5	5	5	5	5	5	5	5	5	5	5	5	5	5	5	3	3	5	5	5	5	5	5	5	5	5	5	5	5	1	5	5
9	1	5	8	4	5	4	5	4	5	5	5	2	4	4	5	5	5	5	4	5	5	2	4	4	4	5	5	5	5	5	5	5	5	4	4	3	4	5
24	1	4	7	4	5	5	5	4	4	4	5	3	4	4	4	5	5	4	4	4	4	2	4	3	3	3	4	4	4	4	4	4	4	4	4	2	4	4
5	1	5	8	5	5	5	5	5	5	5	5	5	5	5	5	5	5	5	5	5	5	2	5	5	2	4	5	5	5	5	5	5	5	5	5	4	5	5
24	1	3	6	5	5	5	5	5	5	5	2	2	2	2	5	5	5	5	4	5	5	3	4	4	3	4	5	5	5	5	5	5	5	5	5	3	5	5
9	1	5	8	5	5	5	5	4	5	5	4	4	4	4	5	5	5	4	4	5	5	3	4	3	3	5	5	5	5	5	5	5	5	5	4	4	5	5
24	1	5	8	5	5	5	5	5	5	5	4	4	5	3	5	5	5	5	4	5	5	2	3	4	4	3	4	5	5	5	5	5	5	5	4	4	5	5
15	1	3	6	4	4	4	4	4	4	4	4	4	3	4	4	4	4	4	4	4	4	4	4	3	3	4	4	4	4	4	4	4	4	4	4	4	4	4
5	1	5	8	5	5	5	5	4	5	4	5	4	5	5	5	5	5	3	3	5	5	3	3	4	2	4	4	3	5	5	5	5	5	5	5	1	5	5
9	1	2	5	5	5	5	5	5	5	5	4	4	4	3	5	5	5	5	5	5	5	3	4	4	4	3	5	5	5	5	5	5	5	5	5	4	5	5
3	1	2	5	5	5	5	5	4	5	5	4	3	4	4	5	5	5	4	4	4	5	4	4	4	4	5	5	5	5	5	4	5	5	5	5	2	5	5
9	1	3	6	5	5	5	5	4	5	5	5	4	4	4	5	5	4	5	4	5	5	3	4	4	4	4	4	5	5	5	5	5	5	5	4	3	4	5
9	1	1	4	5	5	5	5	5	5	5	5	5	5	5	5	5	5	5	5	5	5	5	5	5	3	4	5	5	5	5	5	5	5	5	4	5	5	5
4	1	1	4	5	5	5	5	5	5	5	5	4	5	5	5	5	5	5	5	5	5	5	5	5	5	5	5	5	5	5	5	5	5	5	5	5	5	5
5	1	2	5	5	5	5	5	4	5	5	3	2	4	4	5	5	5	5	5	5	5	2	5	4	4	4	5	5	5	5	4	5	5	5	5	5	5	5
19	4	5	8	5	5	5	5	5	5	5	5	2	5	5	5	5	5	4	4	5	5	3	2	4	2	4	5	5	5	5	5	5	5	5	5	2	5	5
19	4	2	5	5	5	5	5	5	5	5	5	2	5	4	5	5	5	5	5	5	5	5	4	4	2	4	5	5	4	5	5	5	5	5	2	2	4	5
19	4	2	5	5	5	5	5	5	5	5	5	4	4	4	5	5	5	5	5	5	5	3	4	4	4	4	5	5	5	5	5	5	5	4	5	4	5	5
4	1	1	4	5	5	5	5	5	5	5	5	5	5	5	5	5	5	5	5	5	5	5	5	5	5	5	5	5	5	5	5	5	5	5	5	5	5	5
24	4	1	4	5	5	5	5	5	5	5	5	2	5	4	5	5	4	5	5	5	5	2	4	4	2	3	5	5	5	5	5	5	5	4	5	3	5	5
4	1	5	8	4	4	4	4	4	4	4	4	4	4	4	4	4	4	4	4	4	4	4	3	4	3	4	5	5	5	5	4	5	5	5	5	2	5	5
24	1	5	8	4	4	4	4	4	4	4	4	4	4	4	4	4	4	4	4	4	4	2	4	4	3	4	4	4	4	4	4	4	4	4	4	3	4	4
24	1	5	8	5	5	4	5	4	5	4	5	2	4	4	4	5	4	4	4	4	4	3	3	4	3	3	4	4	4	4	5	5	5	4	4	3	5	5
9	1	2	5	5	5	5	5	5	5	5	4	4	5	5	5	5	5	5	5	5	5	4	4	4	4	4	5	5	5	4	5	5	5	5	5	5	4	5
#NULL!	1	5	8	4	4	4	4	4	4	4	4	3	3	3	4	4	4	4	4	4	4	2	3	4	4	4	4	4	3	4	4	4	4	4	4	3	4	4
19	4	3	6	5	5	5	4	4	4	4	4	4	4	4	4	4	4	4	4	4	4	4	4	4	4	3	4	4	5	4	5	5	5	4	4	4	4	4
13	4	1	4	5	5	5	5	4	5	5	4	3	4	4	5	5	5	5	4	5	5	2	4	4	4	5	5	5	5	5	5	5	5	5	5	5	5	5
9	1	1	4	5	5	5	4	4	5	4	5	4	4	4	4	5	5	4	4	4	5	2	4	5	5	5	5	4	5	5	5	5	5	4	4	4	4	4
1	7	#NULL!	8	4	5	4	5	4	4	5	5	4	5	4	5	3	4	3	4	5	5	4	3	5	5	4	4	5	5	4	4	5	4	5	5	5	5	5
1	7	#NULL!	4	5	5	4	5	4	5	4	4	4	4	4	4	5	5	4	4	4	5	2	3	4	3	4	4	5	5	5	5	4	5	5	4	3	5	5
1	7	#NULL!	6	5	5	5	5	5	5	5	5	5	5	5	5	5	5	5	5	5	5	3	5	5	5	5	5	5	5	5	5	5	5	5	5	5	5	5
1	7	#NULL!	5	4	5	3	5	3	5	4	4	4	4	5	4	5	5	4	4	4	5	5	4	5	4	4	4	5	5	4	4	5	4	5	5	4	5	5
1	7	#NULL!	6	4	5	4	4	4	4	4	4	3	4	4	4	5	5	4	4	4	5	2	3	4	2	4	4	4	5	5	4	4	4	4	5	4	4	5
4	7	#NULL!	5	5	5	5	5	4	5	5	5	2	4	3	4	5	5	5	4	5	5	3	5	3	4	4	4	5	5	4	4	5	5	5	4	3	5	5
4	6	#NULL!	3	5	5	5	5	5	5	5	5	5	5	5	5	5	5	5	4	5	5	4	4	5	4	4	5	5	4	4	5	5	5	5	5	4	5	5
4	6	#NULL!	2	5	5	5	5	4	4	5	4	4	4	5	5	5	5	5	5	5	5	5	5	4	2	5	5	5	5	5	4	5	5	5	5	4	5	5
1	7	#NULL!	7	5	4	4	5	4	5	4	5	5	5	5	5	5	5	5	4	4	5	3	3	4	3	4	4	5	5	5	5	5	5	5	5	3	5	5
1	7	#NULL!	8	4	4	4	5	4	4	3	4	4	3	4	4	4	5	4	3	5	4	2	4	3	4	4	4	4	5	5	4	4	4	4	4	4	4	4
1	6	#NULL!	2	4	5	5	5	4	4	5	4	3	4	3	5	4	5	4	5	5	5	3	4	4	4	4	5	5	5	5	4	4	5	5	5	4	5	5
1	7	#NULL!	5	4	5	4	5	4	4	4	5	4	4	4	4	4	4	4	4	5	5	1	4	5	3	5	4	5	5	4	5	5	5	5	5	4	5	5
1	6	#NULL!	2	4	4	4	4	4	4	4	4	3	4	3	4	4	4	4	4	4	4	3	4	4	4	3	4	5	4	5	4	4	5	4	4	3	5	4
1	6	#NULL!	2	4	5	4	5	4	4	4	4	4	3	4	4	5	5	5	4	5	5	2	4	4	3	4	5	5	5	5	4	5	5	5	5	4	5	5
1	6	#NULL!	2	4	4	5	5	4	5	5	4	1	3	4	5	5	5	4	4	5	5	2	3	3	4	3	5	4	5	4	3	3	4	4	5	5	5	4
1	7	#NULL!	6	4	4	4	4	4	4	3	4	1	4	4	4	4	4	4	4	4	4	3	3	3	3	4	4	4	4	4	4	4	4	4	4	3	5	4
1	7	#NULL!	8	4	5	4	4	4	5	4	5	5	4	4	4	5	4	4	3	4	5	3	4	4	3	4	4	4	4	5	4	4	5	5	4	3	5	5
1	7	#NULL!	4	4	5	4	5	4	3	3	5	2	4	4	5	5	5	4	5	4	5	5	3	4	3	3	3	5	4	4	5	5	5	4	5	3	5	5
1	6	#NULL!	1	5	5	5	5	#NULL!	5	5	4	4	5	5	5	5	5	5	5	5	5	#NULL!	5	#NULL!	#NULL!	#NULL!	#NULL!	#NULL!	#NULL!	#NULL!	#NULL!	#NULL!	#NULL!	#NULL!	#NULL!	#NULL!	#NULL!	#NULL!
1	6	#NULL!	1	5	5	5	4	4	5	5	3	3	3	3	4	4	5	4	4	5	5	3	3	4	4	3	4	4	4	4	3	5	4	5	4	4	5	5
1	7	#NULL!	8	5	5	5	5	4	5	5	5	3	4	4	5	5	5	5	4	5	5	3	3	4	2	4	5	5	5	5	5	5	5	5	4	3	4	4
1	7	#NULL!	5	4	5	4	5	4	4	4	5	3	4	4	5	5	5	4	4	4	5	3	4	4	4	4	5	5	5	5	5	5	5	5	5	3	5	5
1	7	#NULL!	8	5	4	5	5	4	5	5	5	4	2	4	5	4	4	5	4	5	5	3	4	4	5	4	5	5	5	5	5	5	5	4	5	5	5	5
1	7	#NULL!	4	5	5	5	5	5	4	4	4	4	5	5	5	5	5	5	4	5	4	4	4	4	4	4	4	5	4	5	4	5	5	4	5	4	5	5
1	6	#NULL!	2	5	5	5	4	4	4	5	5	3	5	4	4	4	4	5	5	5	5	3	4	3	5	4	5	4	4	5	4	4	#NULL!	4	4	4	4	4
1	7	#NULL!	8	4	5	4	5	4	5	4	4	2	2	3	5	4	4	4	3	5	5	5	2	4	4	4	3	4	4	4	3	5	4	4	5	4	5	5
1	7	#NULL!	6	5	5	5	5	5	5	5	4	2	4	4	5	5	5	4	4	5	5	4	3	4	4	4	5	5	5	5	5	5	5	5	5	4	5	5
1	6	#NULL!	2	4	5	4	5	4	4	4	4	2	4	4	4	4	4	4	4	4	5	2	3	4	4	3	5	5	4	5	4	5	4	4	4	4	5	5
1	6	#NULL!	2	5	5	5	4	4	4	4	5	4	4	4	4	5	4	4	4	4	4	3	3	4	3	3	4	5	4	4	4	4	4	4	4	3	4	4
1	6	#NULL!	3	5	5	5	5	5	5	5	4	4	4	4	5	5	5	5	4	5	5	5	4	4	4	5	4	5	5	5	5	5	5	5	5	4	5	5
1	7	#NULL!	8	5	5	5	5	5	5	5	5	4	5	4	5	5	5	5	5	5	5	1	4	5	5	5	5	5	5	5	5	5	5	5	5	5	5	5
1	#NULL!	#NULL!	#NULL!	1	1	1	5	5	5	5	3	3	4	4	5	5	5	5	5	5	5	5	5	5	5	5	5	5	5	5	5	5	5	5	5	4	5	5
1	7	#NULL!	5	4	5	4	5	4	4	5	4	4	4	4	5	5	4	3	3	4	5	2	3	4	3	5	5	5	5	5	5	5	5	4	4	4	4	5
1	7	#NULL!	5	4	5	4	4	4	4	4	5	4	3	3	4	4	5	4	4	4	4	1	4	4	3	3	5	4	4	4	5	5	5	5	4	3	5	4
1	7	#NULL!	6	5	5	5	5	5	5	5	5	2	4	4	5	5	5	4	4	5	5	2	2	4	2	4	4	5	5	5	5	4	5	4	5	4	5	5
1	6	#NULL!	3	4	4	4	4	4	4	4	4	3	4	4	4	4	4	4	4	4	4	2	3	4	3	4	4	4	4	4	4	4	4	4	4	3	4	5
1	6	#NULL!	2	5	5	5	5	5	5	5	4	4	4	4	4	5	5	4	5	5	5	3	3	4	3	3	4	5	4	4	4	5	5	4	5	3	5	5
1	7	#NULL!	8	5	5	5	5	5	5	5	5	5	5	5	5	5	5	5	4	5	5	2	4	4	4	5	5	5	5	5	5	5	5	5	5	4	4	5
1	6	#NULL!	3	4	5	4	5	4	5	5	4	3	4	3	5	5	5	5	4	5	5	4	5	4	4	5	5	5	5	5	5	5	5	4	5	4	5	5
1	7	#NULL!	6	4	4	4	5	3	4	3	4	4	4	5	5	5	4	3	4	5	5	2	3	5	2	3	4	4	4	4	4	5	5	4	5	2	5	5
1	7	#NULL!	8	5	5	5	4	4	4	4	5	3	3	4	4	4	4	4	4	3	4	1	4	3	3	4	4	1	1	4	5	4	4	1	4	2	2	3
1	6	#NULL!	2	4	4	4	4	4	4	4	4	4	4	4	4	4	4	4	4	4	4	4	4	4	4	4	4	4	4	4	4	4	4	4	4	4	4	4
1	6	#NULL!	2	5	5	5	5	5	5	5	5	3	4	3	5	5	5	5	5	5	5	5	5	4	4	5	5	5	5	5	5	5	4	5	4	4	5	5
1	7	#NULL!	8	5	5	5	5	4	3	4	5	4	5	5	5	3	4	4	4	5	5	2	3	4	4	5	4	5	5	5	4	5	5	5	5	4	5	5
1	7	#NULL!	6	5	5	5	4	4	4	4	5	4	4	4	4	3	4	4	4	4	4	4	4	4	4	4	4	4	4	4	4	4	4	4	4	4	4	4
1	6	#NULL!	2	5	5	5	5	3	4	5	5	3	3	3	5	4	4	4	5	5	5	2	4	3	3	2	5	5	4	5	5	5	5	5	5	3	5	5
1	7	#NULL!	8	4	4	4	4	4	4	4	4	4	4	4	4	4	4	4	4	4	4	3	3	4	3	3	4	4	3	4	4	4	4	4	4	3	5	4
1	6	#NULL!	2	4	5	5	5	4	5	4	4	2	4	4	5	5	5	4	5	4	5	2	3	3	3	3	4	5	5	4	5	5	#NULL!	5	5	2	5	3
1	6	#NULL!	2	4	5	2	5	5	5	4	4	3	5	4	4	4	5	4	4	5	4	5	4	4	4	5	5	5	5	5	5	5	4	3	5	4	5	5
3	6	#NULL!	2	4	4	5	5	5	4	4	5	4	4	4	5	5	5	4	5	5	5	1	4	4	5	5	5	5	5	5	5	5	5	5	5	5	5	5
1	7	#NULL!	5	5	5	5	5	5	5	5	5	3	2	4	4	4	5	4	5	5	5	2	4	4	4	5	5	5	5	5	5	5	5	5	5	5	5	5
1	6	#NULL!	2	5	5	5	4	4	5	4	4	3	4	3	4	4	4	4	4	5	5	2	3	3	3	3	4	4	4	4	4	5	4	4	4	4	4	5
1	7	#NULL!	8	4	5	4	4	4	4	3	5	5	4	4	4	3	3	4	3	4	4	1	2	4	1	4	4	5	5	5	3	4	4	4	4	1	5	5
1	6	#NULL!	2	5	5	5	5	5	5	5	4	2	4	4	5	5	5	5	5	5	5	5	2	4	2	4	4	4	5	4	5	5	4	5	5	2	5	4
1	6	#NULL!	2	4	5	5	5	5	5	5	4	3	4	5	5	5	5	5	5	5	5	5	4	5	4	4	5	5	5	5	5	5	5	5	5	4	5	5
1	6	#NULL!	2	5	5	5	5	4	4	4	4	3	4	4	4	5	4	4	4	3	4	4	4	4	5	4	4	4	4	4	5	4	5	4	4	4	4	5
1	7	#NULL!	6	5	5	4	5	3	5	3	3	4	3	3	3	5	4	4	3	3	5	5	2	3	4	4	4	5	4	4	5	4	4	4	5	4	5	4
1	6	#NULL!	1	4	4	4	5	4	4	4	4	4	4	3	4	4	4	4	3	5	4	4	3	4	3	3	5	5	5	4	4	5	4	5	4	3	5	5
#NULL!	7	#NULL!	7	5	5	5	5	4	3	4	5	5	5	5	5	3	3	3	4	5	4	4	4	4	4	4	5	5	5	5	5	5	4	5	5	4	4	5
1	6	#NULL!	2	5	5	5	5	5	5	5	5	#NULL!	5	5	5	5	5	5	4	5	5	5	5	5	5	5	#NULL!	5	5	5	5	5	5	5	5	5	5	5
1	6	#NULL!	2	5	5	5	5	4	4	4	4	2	4	4	5	4	5	4	4	4	4	3	5	4	3	4	5	4	4	5	5	5	5	4	4	4	4	4
1	7	#NULL!	7	5	5	5	5	5	5	5	4	4	4	5	5	5	5	5	5	5	5	3	5	5	5	4	5	#NULL!	5	5	5	5	5	5	5	5	5	5
1	6	#NULL!	2	5	5	4	5	4	5	5	4	1	4	4	5	5	5	5	5	5	5	1	5	4	2	4	4	5	5	5	5	5	5	4	5	5	5	5
1	6	#NULL!	2	4	5	4	4	4	4	4	4	4	4	4	4	5	5	4	3	4	4	4	4	4	3	4	4	5	4	4	4	4	4	4	4	3	5	5
1	6	#NULL!	2	5	5	5	5	4	4	4	5	3	4	4	4	4	4	4	4	4	5	3	4	4	4	4	5	5	5	5	5	5	5	4	5	5	5	5
1	7	#NULL!	8	4	5	4	5	4	5	4	5	4	4	4	4	4	5	4	4	4	5	4	4	5	2	4	3	4	5	4	4	5	4	4	4	2	5	4
1	7	#NULL!	8	5	5	5	5	5	5	5	5	3	5	5	5	5	5	5	5	5	5	5	4	5	5	5	5	5	5	5	5	5	5	5	5	5	5	5
1	7	#NULL!	7	4	5	4	5	4	4	4	5	4	4	5	5	4	5	4	5	4	5	4	4	4	4	5	5	5	5	5	5	5	5	5	5	4	5	5
1	6	#NULL!	1	5	5	5	5	5	5	5	4	3	3	4	5	5	5	5	5	4	5	5	4	5	5	5	5	5	#NULL!	4	5	5	5	5	5	3	5	4
1	6	#NULL!	1	4	4	4	4	4	4	4	4	3	3	4	4	4	4	4	4	4	4	4	3	4	3	4	4	4	4	4	4	4	4	4	4	2	4	4
1	7	#NULL!	4	4	4	4	5	4	4	4	4	3	4	4	5	4	5	4	3	4	4	4	4	4	3	4	4	5	5	4	4	5	5	4	5	3	5	5
1	7	#NULL!	8	5	5	5	5	5	5	5	5	4	4	4	5	5	5	5	5	5	5	5	5	5	5	5	5	5	5	5	5	5	5	5	5	4	5	5
1	6	#NULL!	2	4	5	4	4	5	4	4	5	2	4	4	4	4	4	4	3	4	5	2	4	4	2	4	5	5	5	5	5	5	5	4	4	3	5	4
4	6	#NULL!	2	5	5	5	5	5	4	4	5	4	5	5	4	4	5	4	4	5	5	2	4	4	4	4	5	4	4	5	5	5	5	4	4	4	5	5
4	6	#NULL!	1	4	4	3	5	3	4	4	5	5	5	5	5	3	3	3	4	5	5	4	5	5	4	4	4	5	5	5	4	5	4	4	5	4	5	5
1	6	#NULL!	2	5	5	5	5	4	4	4	3	3	4	3	5	4	4	5	5	5	4	4	4	4	4	4	4	4	4	4	4	4	4	4	4	4	4	4
1	7	#NULL!	8	5	5	4	5	4	4	4	5	2	4	4	5	5	5	4	4	5	5	4	4	4	4	4	4	5	5	4	3	4	4	5	4	4	5	5
2	6	#NULL!	1	5	5	5	5	5	5	5	5	5	3	4	5	5	5	5	5	5	5	2	4	3	4	3	5	5	5	5	5	5	5	5	5	4	5	5
4	6	#NULL!	2	5	5	5	5	5	5	5	5	5	5	5	5	5	5	5	5	5	5	5	5	5	5	5	5	5	5	5	5	5	5	5	5	5	5	5
1	6	#NULL!	1	4	5	4	4	4	4	4	4	4	4	4	4	4	5	3	4	4	4	3	3	3	3	4	4	4	4	4	4	4	4	4	4	3	5	4
1	7	#NULL!	8	5	5	4	5	4	4	3	5	3	5	4	5	5	5	4	4	4	4	4	#NULL!	4	4	3	5	5	5	5	4	5	4	5	5	3	4	5
1	7	#NULL!	8	5	5	5	5	5	5	5	5	3	4	4	5	5	5	5	5	5	5	3	3	4	4	4	5	5	5	5	5	5	5	4	5	4	5	5
3	6	#NULL!	2	5	5	5	5	5	5	5	5	5	5	4	5	5	5	5	5	5	5	5	4	5	5	5	5	5	5	5	5	5	5	5	5	5	5	5
1	7	#NULL!	8	4	4	4	4	4	4	4	4	4	4	4	4	4	4	4	4	4	4	3	4	4	4	4	4	4	4	4	4	4	4	4	4	2	4	4
1	7	#NULL!	6	5	5	5	5	5	5	5	5	2	4	4	5	5	5	5	5	5	5	4	3	5	5	5	5	5	5	5	5	5	5	5	5	3	5	5
1	6	#NULL!	1	4	5	4	4	4	4	2	4	3	2	4	4	4	4	4	4	4	4	2	4	4	2	2	4	4	4	4	4	4	5	4	4	2	5	5
1	7	#NULL!	6	4	5	5	5	3	4	4	4	2	3	4	5	4	5	4	4	4	4	2	4	4	4	4	4	4	5	4	4	5	4	4	4	4	4	4
1	7	#NULL!	6	4	4	4	5	4	3	4	5	4	4	5	5	4	5	4	5	4	5	2	4	5	4	4	5	5	5	5	5	5	5	5	5	2	5	5
1	7	#NULL!	4	4	5	4	4	3	3	4	3	2	4	3	5	5	5	4	4	5	5	2	3	5	3	3	3	4	5	4	3	5	4	4	5	3	5	5
1	7	#NULL!	4	5	5	5	4	#NULL!	5	4	5	4	4	4	4	4	5	4	4	4	4	#NULL!	3	#NULL!	#NULL!	#NULL!	#NULL!	#NULL!	#NULL!	#NULL!	#NULL!	#NULL!	#NULL!	#NULL!	#NULL!	#NULL!	#NULL!	#NULL!
1	6	#NULL!	1	4	5	5	5	4	5	4	4	4	4	3	4	4	3	4	4	4	5	5	2	5	4	3	4	5	5	5	4	5	5	4	4	4	5	4
4	6	#NULL!	2	4	5	4	5	2	4	4	4	4	4	4	5	4	5	4	4	5	5	2	5	5	4	5	5	5	5	5	4	5	5	5	5	4	4	5
4	7	#NULL!	7	5	5	5	5	5	5	5	5	4	4	4	5	5	5	5	5	5	5	5	5	5	5	5	5	5	5	5	5	5	5	5	5	5	5	5
4	7	#NULL!	6	5	5	5	5	5	5	5	4	3	3	3	5	5	5	5	5	5	5	4	4	5	5	5	5	5	5	5	5	5	5	5	5	5	5	5
4	6	#NULL!	3	5	5	5	4	3	3	3	5	5	5	4	5	4	4	4	4	5	3	2	4	3	3	3	5	5	5	5	4	5	5	3	5	2	4	5
1	6	#NULL!	1	5	5	5	5	5	5	4	4	3	3	3	5	5	5	5	5	5	5	5	4	4	4	5	2	5	3	4	4	4	5	5	5	5	5	5
4	6	#NULL!	3	5	5	5	4	5	5	5	5	4	4	4	4	5	5	5	4	5	5	3	4	4	4	4	4	5	4	4	5	5	4	4	4	4	5	5
2	6	#NULL!	1	5	5	5	5	4	5	5	4	3	4	4	5	5	5	5	4	5	5	3	4	4	3	4	4	5	5	5	4	5	5	5	5	4	5	5
2	6	#NULL!	2	4	4	4	4	4	4	4	4	4	4	4	4	4	4	4	4	4	4	4	4	4	4	4	4	4	4	4	4	4	4	4	4	4	4	4
2	7	#NULL!	4	5	5	4	5	4	4	3	5	3	2	4	5	5	5	5	4	5	4	2	3	4	4	4	5	5	5	5	5	4	5	4	5	4	5	5
2	7	#NULL!	7	5	5	5	5	4	4	4	5	2	4	4	4	5	5	4	4	5	5	1	4	4	4	4	5	5	5	5	3	5	5	5	5	3	5	5
2	6	#NULL!	2	5	5	5	5	5	5	5	4	2	2	3	5	5	5	5	5	5	5	4	5	4	3	5	5	5	4	5	5	5	5	5	5	3	5	5
2	6	#NULL!	1	4	4	4	5	5	4	4	4	4	4	4	5	5	3	4	5	4	4	4	5	4	4	3	5	4	4	4	4	4	4	4	4	4	4	4
2	6	#NULL!	1	5	5	5	5	5	4	5	4	2	4	5	5	5	5	4	5	5	5	5	5	5	5	5	5	5	5	5	4	5	5	5	5	4	5	5
4	7	#NULL!	8	5	5	4	5	4	4	4	5	5	5	5	5	4	5	4	4	5	5	3	4	5	4	4	5	5	5	5	5	5	5	5	5	3	5	5
4	6	#NULL!	1	5	5	5	5	4	5	4	5	5	4	4	5	5	5	5	4	5	5	3	4	4	4	4	5	5	5	3	4	5	5	5	5	4	4	5
4	6	#NULL!	2	5	4	3	5	3	5	3	3	3	3	3	5	3	5	3	4	4	4	3	4	5	3	5	5	5	5	5	3	5	5	5	5	3	5	4
4	6	#NULL!	1	5	5	2	5	4	4	3	5	4	5	5	5	5	4	4	5	5	5	1	4	5	5	5	5	5	5	5	4	5	5	5	5	5	5	5
4	6	#NULL!	1	5	5	4	4	4	4	5	4	4	5	4	5	4	5	4	5	5	5	4	4	4	5	5	5	5	4	5	5	5	5	5	4	4	5	4
4	6	#NULL!	1	4	4	2	4	4	3	3	5	4	3	4	4	2	4	3	4	3	4	5	4	4	2	4	4	4	4	4	2	4	5	4	5	2	5	4
4	6	#NULL!	2	4	5	4	5	4	4	4	5	5	5	5	5	2	4	2	4	4	5	2	4	3	4	5	5	5	5	5	5	5	5	2	5	5	5	5
4	6	#NULL!	1	4	4	4	5	4	4	4	4	4	3	4	4	4	4	4	3	4	4	1	3	3	3	3	4	4	4	4	4	4	4	4	4	3	4	4
4	6	#NULL!	2	5	5	4	5	5	4	5	4	5	5	5	5	5	5	5	5	5	5	5	4	3	5	4	4	5	5	5	5	5	5	5	5	4	5	5
2	7	#NULL!	4	5	5	5	5	4	5	4	4	2	4	4	4	5	5	4	4	5	5	2	3	4	2	4	4	4	4	5	4	5	5	4	4	3	5	5
2	6	#NULL!	1	5	5	5	5	5	5	5	5	2	4	5	5	5	5	4	5	5	5	2	4	5	4	5	5	5	5	5	4	5	5	5	5	5	5	5
4	6	#NULL!	1	5	5	5	5	5	5	5	5	4	4	4	5	5	5	5	5	5	5	5	4	5	5	5	5	5	5	5	5	5	5	5	5	5	5	5
4	6	#NULL!	1	5	4	4	5	4	4	4	4	4	4	4	4	4	4	4	3	4	3	4	4	4	4	5	4	3	5	4	4	4	4	5	4	4	5	5
4	6	#NULL!	2	5	5	5	5	5	5	5	5	5	4	5	5	5	5	5	5	5	5	3	5	4	5	5	5	5	5	5	5	5	5	5	5	5	5	5
4	6	#NULL!	1	5	5	5	5	3	4	4	5	4	5	4	5	5	3	3	4	4	4	2	3	4	4	4	5	4	4	5	4	4	4	4	5	4	4	5
4	6	#NULL!	3	4	5	5	5	4	4	4	5	3	5	5	5	5	5	5	5	5	5	5	4	5	5	3	5	5	5	5	5	5	5	5	5	5	5	5
2	7	#NULL!	8	2	5	2	4	3	3	3	5	3	4	4	4	4	4	3	5	4	4	4	4	4	3	3	4	5	5	5	4	5	4	4	5	3	5	5
2	7	#NULL!	5	4	5	5	5	4	4	3	4	2	4	3	5	5	3	4	4	5	4	1	2	3	3	3	4	4	5	4	5	5	5	4	5	2	5	5
3	7	#NULL!	5	3	4	4	4	4	4	4	4	4	4	4	4	4	4	4	4	4	4	2	3	4	4	4	4	4	4	4	4	4	4	4	4	4	5	4
3	7	#NULL!	6	5	5	5	5	5	5	5	5	5	4	4	5	5	5	4	5	5	5	5	4	4	5	5	4	5	5	5	5	5	5	5	5	5	5	5
3	6	#NULL!	2	4	5	4	5	3	4	3	4	3	2	4	5	1	4	4	4	4	4	1	3	4	4	4	4	5	5	4	4	5	5	4	4	4	4	4
3	7	#NULL!	8	4	5	4	5	3	3	3	4	4	3	4	4	4	5	3	4	4	4	3	4	4	3	4	5	5	5	5	5	4	4	4	4	3	5	4
3	7	#NULL!	4	5	5	5	5	4	4	4	5	3	2	4	4	4	4	4	4	5	4	1	2	3	3	3	3	4	4	4	5	5	4	4	4	3	5	5
3	6	#NULL!	2	4	5	4	5	4	5	3	5	4	2	3	4	3	5	3	4	4	5	2	3	5	2	4	5	5	5	5	5	5	5	4	5	3	5	4
3	7	#NULL!	8	5	5	5	5	3	4	3	5	4	3	4	5	4	4	4	5	5	4	2	2	4	2	2	4	5	4	5	4	5	4	4	4	2	4	5
3	7	#NULL!	8	5	5	5	5	4	4	4	5	4	5	5	5	5	5	5	4	5	5	2	4	4	4	4	5	5	5	5	4	4	4	5	5	3	4	4
3	6	#NULL!	3	5	5	5	5	4	4	4	4	4	4	4	5	4	4	4	4	5	5	2	4	4	3	4	5	5	5	5	4	5	4	4	4	3	5	4
3	6	#NULL!	3	5	5	5	5	5	5	5	5	5	5	5	5	5	5	5	5	5	5	5	5	5	5	5	5	5	5	5	5	5	5	5	5	5	5	5
3	7	#NULL!	5	5	5	5	5	4	4	5	4	4	4	4	5	5	#NULL!	4	5	5	5	4	2	5	5	4	5	4	5	5	4	5	4	5	5	4	5	5
3	7	#NULL!	8	3	3	4	2	1	1	1	3	4	4	4	2	2	4	3	2	3	4	2	2	2	2	1	4	5	3	4	3	5	2	5	5	5	5	3
3	6	#NULL!	2	4	4	5	5	3	3	5	5	5	5	5	5	3	5	4	5	5	5	1	1	5	3	5	4	4	5	5	5	5	5	5	5	3	5	5
4	6	#NULL!	1	5	5	5	#NULL!	5	4	4	5	5	3	4	5	5	5	4	5	5	5	3	2	4	2	4	5	5	5	5	5	5	5	4	4	2	5	5
#NULL!	7	#NULL!	8	4	5	4	5	4	4	4	5	5	5	5	5	4	5	4	5	5	5	3	4	4	4	4	5	5	5	5	4	5	5	5	5	4	5	5
4	7	#NULL!	4	4	4	4	#NULL!	5	#NULL!	5	5	3	4	4	5	4	5	5	#NULL!	5	5	5	5	5	5	5	5	5	5	5	5	5	5	5	5	4	5	5
3	7	#NULL!	8	3	5	4	5	4	4	4	5	5	4	5	5	5	5	4	4	5	5	3	5	4	3	4	5	5	5	5	5	4	5	5	5	5	5	5
4	6	#NULL!	3	4	5	5	5	5	5	5	5	5	5	5	5	5	5	5	5	5	5	4	5	3	4	5	4	5	4	5	4	5	5	4	5	4	5	5
3	7	#NULL!	8	5	5	5	5	5	5	5	5	4	4	4	4	5	5	5	4	5	5	4	4	5	4	5	5	5	5	5	5	5	5	4	4	4	5	5
3	7	#NULL!	6	3	4	3	5	3	2	2	5	4	5	5	4	3	4	4	4	4	4	1	4	4	4	5	5	5	5	5	3	5	5	4	5	4	5	5
2	6	#NULL!	2	4	5	4	5	4	5	5	4	2	4	4	4	4	4	4	4	5	5	4	4	5	4	4	4	5	5	5	3	4	4	4	4	4	4	4
#NULL!	7	#NULL!	5	4	5	4	5	4	5	5	4	2	4	4	4	5	5	4	4	5	5	2	4	4	4	4	5	5	5	5	5	5	5	5	4	4	5	5
3	7	#NULL!	8	4	4	4	4	4	4	4	4	4	4	4	4	4	5	4	4	4	4	3	3	4	4	4	5	5	5	5	5	5	5	5	5	4	4	5
4	6	#NULL!	3	5	5	5	5	3	4	5	5	4	3	4	5	5	5	5	4	5	4	3	3	4	2	5	5	5	5	5	5	5	5	5	5	3	5	5
3	6	#NULL!	3	5	5	5	5	4	4	4	5	5	5	5	5	5	5	4	4	5	4	1	2	4	4	4	4	4	4	4	4	4	4	4	4	4	5	4
4	7	#NULL!	8	4	4	4	5	3	3	4	4	4	4	4	4	3	4	4	4	4	4	4	4	4	3	4	5	5	5	5	4	4	4	5	4	4	4	5
3	7	#NULL!	5	5	5	5	5	5	5	5	5	4	4	4	5	5	5	5	5	5	5	3	4	4	5	4	4	5	4	4	5	5	5	4	5	4	4	4
3	7	#NULL!	8	4	5	3	2	3	4	3	5	4	4	4	4	4	4	3	4	4	4	2	2	4	2	4	4	5	4	5	4	4	4	4	4	2	5	5
3	7	#NULL!	8	3	4	3	4	3	3	3	4	3	4	4	4	4	4	3	4	4	4	3	3	4	3	4	4	5	4	5	5	5	5	4	4	3	4	4
3	7	#NULL!	5	5	5	5	4	4	3	4	4	3	2	4	4	2	4	5	4	5	5	1	3	4	4	4	5	5	5	5	5	5	4	4	5	4	4	5
4	6	#NULL!	3	4	4	4	4	4	3	4	4	4	4	4	4	3	4	3	4	4	4	4	2	4	4	3	4	4	4	3	4	4	4	4	4	3	4	4
3	6	#NULL!	2	5	5	5	5	5	5	5	5	5	5	5	5	5	5	5	5	5	5	5	5	5	5	5	5	5	5	5	5	5	5	5	5	5	5	5
3	6	#NULL!	3	5	5	5	4	4	3	5	4	3	5	5	5	3	4	4	4	4	4	2	4	4	4	4	5	4	4	5	5	5	5	4	4	4	4	4
2	6	#NULL!	2	5	5	5	5	5	5	5	5	2	5	5	5	5	5	5	5	5	5	5	5	5	5	5	5	5	5	5	5	5	5	5	5	5	5	5
3	7	#NULL!	8	4	4	4	4	3	5	4	1	4	1	4	4	4	4	3	4	1	4	4	4	4	3	3	4	5	4	4	4	4	4	5	4	4	4	5
4	7	#NULL!	8	5	5	5	5	5	5	5	5	4	4	4	5	5	5	5	5	5	5	2	3	5	1	2	5	5	4	5	5	5	5	5	5	2	5	5
#NULL!	7	#NULL!	4	5	5	5	4	3	4	5	5	4	5	#NULL!	4	5	4	4	4	3	5	4	3	4	3	3	4	4	5	4	5	5	4	4	4	4	4	5
4	6	#NULL!	3	5	5	5	5	5	5	5	4	4	4	4	5	5	5	5	5	5	5	2	2	4	3	5	5	5	5	5	5	5	5	5	5	5	5	5
3	7	#NULL!	6	4	4	4	5	4	4	4	5	5	4	4	5	4	5	4	4	5	5	5	4	5	3	5	5	5	5	5	5	4	5	5	5	3	5	5
4	6	#NULL!	3	5	5	5	5	4	4	4	5	4	4	4	5	3	5	4	5	5	4	2	4	3	3	4	4	4	5	4	4	4	3	4	4	4	4	5
3	6	#NULL!	2	4	5	4	5	3	3	4	4	4	4	4	5	4	3	3	5	4	4	4	4	4	4	5	4	5	5	5	4	5	5	5	5	3	5	5
3	7	#NULL!	4	3	5	4	5	4	3	3	5	5	4	4	5	5	4	3	4	3	5	2	4	5	3	4	5	5	5	5	5	5	5	5	5	4	5	5
3	6	#NULL!	2	3	4	4	4	4	3	3	3	3	3	4	4	3	3	4	3	3	4	2	2	4	4	2	4	4	3	4	4	4	4	3	4	2	4	4
2	6	#NULL!	1	5	5	5	4	5	4	5	4	4	4	4	4	4	4	4	5	4	5	5	4	4	5	5	5	4	5	5	5	5	5	5	5	4	5	5
3	7	#NULL!	8	5	5	4	5	3	4	3	5	2	4	4	5	4	4	3	4	5	5	2	4	5	4	5	5	5	5	5	5	5	5	5	5	5	5	5
3	7	#NULL!	6	5	5	5	4	4	4	4	1	3	3	3	4	3	4	4	4	5	4	4	4	3	3	5	4	3	5	5	3	3	3	3	2	4	3	4
4	7	#NULL!	5	5	5	5	5	5	5	5	5	5	5	5	5	5	5	5	5	5	5	3	5	5	1	5	5	5	5	5	5	5	5	5	5	1	5	5
#NULL!	6	#NULL!	2	5	5	5	5	4	5	5	5	4	4	4	5	5	5	5	5	5	5	5	5	5	4	5	5	5	5	4	5	5	5	5	5	5	5	5
3	6	#NULL!	3	4	5	5	5	4	4	5	3	2	2	3	4	4	5	4	4	4	5	1	2	5	5	5	5	4	4	5	4	5	5	2	5	4	5	5
2	7	#NULL!	4	4	4	3	5	4	4	3	4	4	4	4	4	5	4	4	4	4	4	2	4	4	3	4	4	4	4	4	4	4	4	5	4	3	4	5
7	7	#NULL!	6	4	5	3	5	4	4	5	5	4	5	5	5	4	5	5	5	5	5	2	4	4	4	5	4	5	5	5	5	5	5	5	5	4	5	5
23	7	#NULL!	8	4	5	5	5	4	4	4	4	3	4	4	4	2	4	4	3	4	4	2	2	4	4	4	3	3	4	4	5	5	5	5	5	4	5	5
6	6	#NULL!	2	5	5	5	5	5	5	5	5	5	4	4	5	5	5	4	4	5	5	2	2	4	4	4	5	5	5	5	5	5	5	5	5	4	5	5
11	7	#NULL!	4	4	4	2	4	3	3	3	5	4	5	4	4	2	5	3	4	4	5	2	3	4	4	3	5	5	4	5	4	5	5	4	5	2	5	5
3	6	#NULL!	3	4	5	5	4	3	3	4	5	4	4	4	4	3	5	4	4	4	4	2	3	3	4	5	5	4	5	4	5	4	5	5	5	4	5	5
22	7	#NULL!	8	5	5	5	5	5	5	5	5	3	4	5	5	4	5	5	5	5	5	5	4	5	5	5	5	5	5	5	5	5	5	5	5	5	5	5
18	6	#NULL!	2	4	5	4	5	3	4	3	4	4	4	4	4	4	5	4	4	5	5	2	3	4	4	4	4	5	4	4	4	5	4	4	4	4	5	5
20	7	#NULL!	7	3	5	3	4	3	3	3	5	4	4	4	4	3	4	3	4	4	4	4	4	4	4	4	5	4	5	5	5	5	5	5	4	3	4	4
9	6	#NULL!	3	5	5	4	5	4	5	5	4	4	2	4	5	3	4	4	4	4	5	1	2	4	4	3	5	5	4	5	5	5	5	5	4	4	5	5
17	7	#NULL!	8	5	5	5	5	4	4	5	5	4	4	5	5	4	4	3	4	5	5	4	4	4	4	3	5	3	3	5	4	5	5	5	4	2	3	5
8	7	#NULL!	8	4	5	4	5	4	4	4	4	2	4	4	5	4	5	4	4	5	5	4	4	4	4	4	4	4	5	5	4	4	5	5	4	2	4	5
19	6	#NULL!	2	4	4	4	5	4	5	4	5	5	4	5	5	5	5	4	5	5	5	4	5	4	4	4	5	5	5	5	5	5	5	5	4	4	5	5
9	7	#NULL!	8	5	5	5	5	4	4	5	4	3	4	4	4	5	5	5	4	4	4	4	4	4	4	4	5	5	5	5	4	4	5	5	4	3	4	5
6	7	#NULL!	8	4	4	4	5	3	4	4	5	5	5	5	5	4	4	4	4	5	5	4	4	4	4	4	4	5	4	5	5	5	5	4	5	3	5	5
9	7	#NULL!	6	4	4	4	4	4	4	3	5	5	4	4	4	5	5	4	4	4	4	2	4	4	4	4	5	5	5	5	4	4	5	4	4	3	5	4
14	7	#NULL!	8	5	5	5	5	4	5	5	5	4	5	5	5	5	5	5	4	5	5	2	3	4	2	2	5	5	5	5	5	5	5	5	5	3	5	5
4	7	#NULL!	5	5	5	5	5	5	5	5	5	5	5	5	5	5	5	5	5	5	5	2	4	5	3	4	5	5	5	5	5	5	5	5	5	4	5	5
21	7	#NULL!	8	4	4	4	5	3	4	4	3	2	4	3	4	1	4	4	5	4	4	3	2	5	4	3	5	5	5	5	5	4	4	3	4	3	4	4
23	7	#NULL!	7	4	4	4	4	4	4	4	4	4	4	3	4	4	4	4	4	4	4	2	3	4	4	2	4	4	4	4	4	4	4	4	4	4	4	4
9	7	#NULL!	8	5	5	5	5	4	5	5	5	5	5	5	4	5	4	5	4	5	4	5	3	4	3	4	5	5	5	5	5	5	5	4	5	3	5	5
17	7	#NULL!	6	5	5	5	4	4	2	5	5	4	4	4	4	4	4	5	5	5	3	2	3	4	3	4	4	5	4	4	4	5	4	5	5	5	5	5
14	7	#NULL!	4	5	5	5	5	5	5	5	5	4	5	5	5	5	5	5	5	5	5	5	2	5	5	5	5	5	5	5	5	5	5	5	5	2	5	5
3	6	#NULL!	3	5	5	4	5	4	4	4	5	4	3	4	5	4	5	4	4	5	4	3	3	5	3	4	5	5	5	5	5	5	5	4	4	3	5	5
7	7	#NULL!	7	4	5	5	5	5	5	5	5	3	2	4	5	4	5	5	5	5	5	2	5	2	2	3	5	5	5	5	5	5	5	5	5	2	5	5
18	7	#NULL!	8	5	5	5	5	5	5	4	4	4	4	4	4	5	5	5	4	4	5	3	4	4	4	4	5	5	5	5	5	5	5	4	5	5	5	5
9	7	#NULL!	7	5	5	5	5	5	5	5	5	4	4	4	4	4	5	5	4	5	5	3	4	4	4	3	5	5	5	5	5	5	5	5	5	4	5	5
18	7	#NULL!	6	4	4	4	4	4	3	4	4	4	4	4	4	5	5	4	4	4	4	4	4	4	3	3	3	5	5	4	4	5	4	5	4	2	4	5
15	7	#NULL!	8	4	5	5	4	3	2	3	5	3	4	5	5	3	3	4	4	4	4	5	4	4	3	2	4	4	5	5	5	4	4	3	4	4	4	5
9	7	#NULL!	5	4	4	4	4	4	4	4	4	4	4	4	4	4	4	4	4	4	4	2	3	4	4	4	4	4	4	4	4	4	4	4	4	4	4	4
10	7	#NULL!	8	4	4	4	4	3	4	3	4	4	4	4	4	3	4	4	3	4	5	4	2	4	4	1	4	5	5	4	4	4	4	5	4	4	4	4
6	7	#NULL!	8	5	#NULL!	5	5	5	5	5	5	4	2	4	5	5	5	5	5	5	5	5	5	4	5	5	5	5	5	5	5	5	5	5	5	5	5	5
9	7	#NULL!	5	5	5	3	4	4	4	4	4	3	4	4	4	4	4	4	4	4	5	3	3	3	2	3	3	5	4	5	5	5	4	5	4	3	5	4
21	7	#NULL!	8	4	4	4	5	4	4	4	4	4	4	4	4	4	4	4	4	4	4	3	4	4	2	3	4	5	5	4	5	4	4	4	4	2	5	5
21	7	#NULL!	8	4	5	4	4	4	4	3	5	5	4	4	4	3	5	3	4	4	4	3	4	4	3	4	5	5	4	5	4	4	5	4	4	4	4	5
5	7	#NULL!	5	5	5	5	5	5	5	5	5	3	5	5	5	5	5	5	3	5	5	5	5	5	5	5	4	5	5	5	5	5	5	5	5	5	5	5
18	7	#NULL!	5	4	4	4	5	4	4	4	4	3	2	4	5	4	5	4	3	5	4	2	4	4	4	2	4	4	5	4	4	4	4	4	4	4	5	4
9	6	#NULL!	3	4	5	4	4	5	4	4	4	3	3	3	4	4	4	4	4	5	4	2	4	3	2	3	5	4	4	5	4	5	5	4	5	3	5	4
9	6	#NULL!	2	4	5	4	4	4	5	3	3	3	2	2	4	4	4	5	3	4	3	1	2	4	3	3	5	5	5	5	4	3	5	4	4	3	5	5
23	7	#NULL!	8	5	5	5	5	5	5	5	5	2	4	5	5	5	5	5	5	5	5	5	5	5	3	5	5	5	5	5	4	5	5	5	5	3	5	5
9	7	#NULL!	5	5	5	5	4	4	3	4	5	4	4	5	4	5	5	4	4	5	5	3	3	4	4	4	3	5	4	5	3	3	4	4	5	3	5	5
5	6	#NULL!	2	5	5	5	5	5	4	2	5	3	5	5	5	5	5	5	5	5	5	4	5	5	5	5	5	5	#NULL!	5	5	5	5	5	5	5	5	5
3	6	#NULL!	2	5	5	5	5	5	5	5	3	4	2	3	5	5	5	4	5	5	5	3	4	4	5	4	5	5	5	5	5	5	4	5	5	4	5	5
13	7	#NULL!	5	5	5	5	5	4	4	4	5	4	4	4	4	4	5	4	4	5	5	5	4	5	5	5	5	5	5	5	5	5	5	5	5	5	5	5
3	6	#NULL!	1	4	5	3	4	4	4	4	4	4	4	3	5	5	5	3	4	5	5	3	1	4	2	2	5	4	4	5	5	5	5	4	#NULL!	3	5	4
15	7	#NULL!	4	5	5	5	5	5	5	5	4	2	2	3	5	5	5	5	5	5	5	5	2	3	4	4	3	5	5	5	5	5	5	5	5	3	5	5
11	7	#NULL!	7	2	4	2	5	4	1	2	5	4	4	4	4	1	4	2	1	5	5	1	4	4	3	5	5	5	5	5	4	5	5	5	4	2	5	5
3	7	#NULL!	8	5	5	5	5	5	5	5	5	5	5	5	5	5	5	5	5	5	5	4	2	5	4	4	5	5	5	5	5	5	5	5	5	4	5	5
6	7	#NULL!	6	4	5	5	5	5	5	5	5	4	4	4	5	5	5	4	5	5	5	4	4	5	5	5	5	5	5	5	5	5	5	5	5	5	5	5
7	6	#NULL!	2	5	5	5	4	5	5	5	5	5	3	4	4	4	4	4	4	5	5	3	3	4	3	3	5	5	5	5	4	5	5	4	5	4	5	5
5	6	#NULL!	1	5	5	4	5	3	4	3	5	2	5	5	5	5	4	5	4	5	4	2	4	3	3	3	5	5	5	5	3	5	4	4	5	3	5	4
7	7	#NULL!	7	5	5	5	5	5	5	5	4	4	4	4	5	3	5	5	5	5	5	4	5	5	1	4	5	5	5	5	5	5	5	5	5	5	5	5
11	7	#NULL!	8	3	4	2	4	3	3	3	4	3	4	2	4	4	4	4	4	5	4	4	4	4	4	4	5	4	5	5	5	5	4	4	4	2	3	5
9	6	#NULL!	2	5	5	5	5	4	5	5	5	5	5	5	5	5	5	5	5	5	5	4	5	4	4	5	5	5	5	5	5	5	5	5	4	4	4	4
13	7	#NULL!	6	5	5	5	5	5	5	5	5	5	5	5	5	5	5	5	5	5	5	5	5	5	5	5	5	5	5	5	5	5	5	5	5	5	5	5
14	7	#NULL!	8	5	4	4	3	3	4	3	5	3	3	4	5	4	2	3	3	3	3	3	5	3	3	4	5	5	5	5	5	5	5	5	4	5	5	5
7	7	#NULL!	7	5	5	5	5	4	5	5	5	5	4	4	5	5	5	5	5	5	5	4	4	4	4	4	5	5	5	5	4	5	5	5	4	4	4	5
9	6	#NULL!	2	3	4	4	4	3	4	3	5	4	5	4	4	3	3	3	4	4	4	1	5	5	4	3	4	5	5	4	5	5	5	5	4	3	5	5
23	7	#NULL!	8	5	5	5	5	4	5	5	5	3	4	3	5	4	4	4	4	5	5	3	4	4	4	3	5	5	5	5	5	5	5	5	4	4	4	5
14	7	#NULL!	6	5	5	5	4	4	4	4	5	4	4	5	4	4	4	4	4	5	4	2	3	4	3	3	4	5	5	4	4	4	4	5	4	3	4	5
9	7	#NULL!	4	5	5	5	5	4	5	5	4	4	4	4	5	5	5	5	3	5	5	2	2	4	4	2	5	5	4	5	5	5	5	5	5	4	5	5
4	7	#NULL!	6	5	5	5	5	5	5	5	5	3	5	4	5	5	5	5	4	5	5	5	4	4	4	4	5	5	5	5	5	5	5	5	5	2	5	5
16	7	#NULL!	7	4	4	4	4	#NULL!	3	3	4	3	3	4	4	3	4	3	3	4	4	#NULL!	3	#NULL!	#NULL!	#NULL!	#NULL!	#NULL!	#NULL!	#NULL!	#NULL!	#NULL!	#NULL!	#NULL!	#NULL!	#NULL!	#NULL!	#NULL!
3	7	#NULL!	5	3	5	3	4	2	2	3	4	3	3	4	3	3	2	3	3	3	4	2	3	4	4	4	4	5	4	5	5	5	5	4	4	4	5	5
3	7	#NULL!	7	5	5	3	5	4	4	5	5	5	5	5	5	3	4	4	5	5	5	2	3	4	4	3	5	5	5	5	5	5	5	4	5	4	5	5
18	7	#NULL!	8	3	5	3	5	3	3	4	5	4	4	5	5	3	4	3	4	5	5	2	3	4	2	4	5	5	5	5	5	5	5	5	5	1	5	5
11	6	#NULL!	3	5	5	4	5	4	4	4	4	4	4	4	4	4	5	5	3	4	4	2	3	4	3	3	4	4	4	5	5	4	4	4	4	4	5	5
21	7	#NULL!	7	4	5	4	5	3	5	4	4	3	3	4	5	4	5	4	4	4	4	3	3	3	4	4	4	4	5	4	4	4	4	5	4	3	4	4
9	7	#NULL!	8	5	5	5	5	3	5	5	5	5	5	5	5	5	5	5	3	5	5	3	5	5	4	5	5	5	5	5	5	5	5	5	5	5	5	5
18	7	#NULL!	8	4	4	4	4	4	3	4	4	4	4	4	4	3	4	4	5	4	4	3	4	4	4	4	4	5	4	4	4	4	4	4	4	2	4	4
21	6	#NULL!	3	4	5	4	5	4	4	4	5	4	4	4	4	5	5	3	4	4	5	5	3	3	3	5	5	5	5	5	5	5	4	4	4	3	5	5
9	7	#NULL!	5	4	5	5	4	4	4	4	4	4	4	4	4	5	5	4	4	5	4	2	4	4	3	4	5	5	5	5	5	5	5	5	5	3	5	5
14	6	#NULL!	2	5	5	5	5	5	5	4	4	3	3	4	5	5	5	4	5	5	5	2	5	4	4	4	4	5	5	5	5	5	5	4	5	4	5	5
25	6	#NULL!	1	4	5	4	5	4	4	4	4	4	5	4	4	5	4	4	4	4	4	4	4	5	4	4	5	5	4	4	4	4	5	4	4	4	4	4
17	7	#NULL!	8	5	5	5	5	4	4	5	5	4	5	4	5	5	4	5	5	5	5	3	5	4	4	3	5	5	5	5	5	5	5	4	5	3	4	5
9	7	#NULL!	5	5	5	5	5	2	5	4	5	5	4	4	5	5	5	4	4	5	5	4	4	4	4	5	5	5	5	5	4	5	5	5	5	4	4	5
7	7	#NULL!	7	3	5	4	5	3	3	3	5	5	4	5	4	3	4	3	4	5	5	3	3	4	4	4	5	5	5	5	#NULL!	5	5	5	5	3	5	5
4	6	#NULL!	1	5	5	5	5	5	5	5	4	3	3	4	5	5	5	5	4	5	5	5	4	5	5	5	5	5	5	5	5	5	5	5	5	5	5	5
21	6	#NULL!	3	4	5	4	4	4	4	4	4	4	4	4	4	4	4	4	4	4	4	3	4	4	4	4	4	5	5	5	5	5	5	5	5	4	5	5
15	6	#NULL!	2	4	5	4	5	3	3	4	4	4	4	4	4	4	4	4	5	4	4	2	2	4	4	4	4	4	4	4	4	5	5	4	5	4	5	5
7	6	#NULL!	1	4	4	4	4	4	4	4	4	4	3	4	4	4	4	4	4	5	5	3	2	5	3	4	5	5	5	5	5	5	5	5	5	4	5	5
25	6	#NULL!	2	4	4	5	4	4	3	4	5	4	4	4	4	4	4	4	5	4	5	2	2	5	4	4	5	4	5	4	4	4	5	5	5	4	5	5
4	6	#NULL!	3	4	4	4	4	3	3	4	5	2	4	4	4	4	3	3	3	3	4	5	3	4	4	4	4	4	5	4	4	4	4	3	4	4	4	4
6	6	#NULL!	1	5	5	5	5	5	4	5	5	5	5	5	5	5	5	5	4	5	5	2	3	4	3	5	5	5	5	5	5	5	5	5	5	4	5	5
19	7	#NULL!	8	5	5	5	5	5	5	5	5	4	5	5	5	5	5	5	5	5	5	4	5	5	5	5	5	5	5	5	5	5	5	5	5	5	5	5
17	7	#NULL!	6	4	5	4	5	4	5	5	5	2	3	4	5	5	5	4	5	5	5	3	3	4	3	5	4	5	5	5	5	5	5	5	5	4	5	5
9	7	#NULL!	4	5	5	5	4	4	4	4	5	4	4	4	4	3	5	3	3	3	4	3	2	4	3	3	4	4	5	4	4	4	4	4	4	3	5	4
3	6	#NULL!	3	4	5	5	5	3	4	4	4	4	4	4	5	3	4	4	4	4	4	3	4	4	3	3	5	5	5	5	5	5	5	5	5	2	5	5
15	6	#NULL!	2	4	4	4	4	4	4	4	4	4	4	4	4	4	4	4	4	4	4	2	3	3	3	4	4	4	4	4	4	4	4	4	4	3	4	4
9	7	#NULL!	7	5	5	4	5	5	5	5	5	5	5	5	5	5	5	5	4	5	5	4	5	5	4	5	5	5	5	5	5	5	5	5	5	4	5	5
9	7	#NULL!	8	4	5	4	4	4	3	3	5	4	4	4	5	4	5	3	4	4	4	2	4	4	3	4	4	5	4	5	4	5	5	5	5	3	5	5
18	6	#NULL!	1	4	5	5	5	3	4	4	3	3	4	4	4	4	4	3	4	4	4	4	5	4	5	4	5	5	4	5	4	4	3	4	4	4	4	5
20	6	#NULL!	1	5	5	5	5	5	5	5	5	4	4	5	5	5	5	5	5	5	5	2	2	4	4	3	5	5	4	5	3	5	5	5	5	5	5	5
9	7	#NULL!	8	5	5	5	5	5	5	5	5	3	4	4	5	5	5	5	5	5	5	5	5	4	4	5	5	5	5	5	5	5	5	5	5	4	5	5
9	7	#NULL!	8	3	4	3	4	4	4	3	4	4	4	4	4	3	4	3	4	4	4	3	4	4	4	4	4	4	4	4	4	4	4	5	4	4	4	5
11	6	#NULL!	2	5	5	5	5	4	5	5	5	4	4	4	4	3	5	5	4	5	5	5	5	5	3	5	5	5	5	5	4	5	5	5	5	3	5	5
4	7	#NULL!	8	5	5	5	4	4	4	4	5	5	5	5	4	5	5	4	4	5	4	4	3	4	4	4	4	4	4	4	4	4	4	4	4	3	5	4
4	6	#NULL!	1	4	4	4	4	3	3	3	4	3	3	3	4	4	5	4	3	4	4	3	4	4	4	3	5	5	4	5	5	5	4	3	4	4	4	4
21	7	#NULL!	8	4	4	4	5	4	3	4	5	4	4	5	4	4	4	4	4	4	4	4	4	4	4	4	4	5	4	4	2	4	4	4	4	4	4	4
4	6	#NULL!	3	4	5	4	5	3	3	3	5	5	4	5	4	2	5	4	4	3	4	2	4	4	4	5	4	5	4	5	5	5	5	5	5	5	5	5
3	7	#NULL!	8	4	5	3	5	4	5	5	4	2	5	5	5	4	5	4	4	5	5	4	5	5	4	5	5	5	5	5	5	5	5	5	5	4	5	5
21	7	#NULL!	8	5	5	5	5	5	5	5	5	5	3	5	3	5	5	5	5	5	5	5	5	5	5	5	5	5	5	5	5	5	5	5	5	5	5	5
3	6	#NULL!	1	5	5	5	5	5	5	5	4	4	3	4	5	5	5	5	4	5	5	1	3	3	4	3	4	5	4	5	5	5	5	4	5	4	5	5
9	7	#NULL!	8	5	5	5	5	4	4	4	5	4	4	4	5	5	5	5	5	5	4	3	4	4	3	4	5	5	5	5	5	5	5	5	5	4	4	5
11	7	#NULL!	8	5	5	5	5	5	5	5	5	4	5	5	5	5	5	5	5	5	5	5	5	5	5	5	5	5	5	5	5	5	5	4	5	5	5	5
18	7	#NULL!	8	4	4	4	3	3	3	3	4	4	4	4	4	3	4	4	3	4	4	1	4	4	3	4	4	4	4	3	4	4	4	5	4	4	5	5
3	7	#NULL!	8	5	5	5	5	5	5	5	5	5	5	5	5	5	5	4	4	5	5	2	2	5	3	4	5	5	5	5	5	5	5	5	5	4	5	5
20	7	#NULL!	6	4	5	4	4	4	4	5	4	4	4	4	4	4	5	4	4	4	5	4	3	4	4	4	5	5	5	5	5	5	4	5	5	3	5	5
5	6	#NULL!	2	4	4	4	5	4	5	4	4	4	2	4	4	5	5	5	4	5	5	2	4	3	4	5	5	5	5	4	4	4	5	5	5	4	5	5
4	6	#NULL!	3	5	5	5	5	5	5	5	5	4	4	5	5	5	5	5	5	5	5	2	4	3	2	4	5	5	5	5	5	4	5	5	5	2	5	5
7	7	#NULL!	7	4	5	4	5	5	4	4	5	4	4	4	5	3	5	4	4	5	5	2	4	4	4	4	5	5	5	5	5	5	5	5	5	4	5	5
25	6	#NULL!	1	4	5	3	5	4	4	5	4	4	2	4	5	4	5	5	4	5	5	2	3	5	5	4	5	5	5	5	5	5	5	2	5	4	5	5
25	7	#NULL!	5	5	5	5	4	4	4	4	5	5	4	4	4	4	4	4	4	4	4	4	2	4	2	4	4	5	4	4	4	4	5	5	4	4	5	5
14	7	#NULL!	7	4	5	3	5	3	4	3	3	3	2	2	4	4	4	3	4	3	5	2	2	2	2	2	4	4	4	5	4	5	2	4	5	3	5	5
7	7	#NULL!	8	1	1	1	5	4	5	5	1	4	3	3	5	1	1	4	4	5	5	4	2	3	3	5	5	5	5	5	5	5	5	5	5	5	5	5
15	7	#NULL!	6	2	5	2	4	2	2	2	5	2	5	5	4	2	4	2	4	4	4	5	4	4	4	4	5	4	4	5	5	5	4	4	4	4	5	3
13	6	#NULL!	1	5	5	5	5	5	4	5	4	3	4	4	5	4	4	4	5	5	5	5	4	3	3	4	5	5	5	5	5	5	5	5	5	4	5	5
9	7	#NULL!	8	5	5	5	5	5	4	4	5	5	4	4	5	4	5	5	4	5	5	3	4	4	4	4	5	5	5	5	4	5	5	5	5	5	5	5
11	6	#NULL!	2	5	5	5	5	5	5	5	3	2	2	3	5	5	5	4	5	5	5	2	5	4	4	5	3	4	5	5	5	5	5	5	5	4	5	5
4	7	#NULL!	6	4	5	4	4	4	4	4	5	#NULL!	5	3	4	5	4	3	4	5	4	4	3	4	4	4	4	4	4	4	4	4	4	4	4	4	4	4
18	7	#NULL!	8	5	5	5	5	4	3	4	5	5	5	5	4	5	4	5	5	5	4	3	4	4	4	5	5	5	5	5	5	5	5	5	5	4	5	5
21	6	#NULL!	1	4	4	4	5	4	4	4	4	4	4	4	5	4	4	4	4	4	5	3	4	5	5	5	5	5	5	5	5	5	5	5	5	5	5	5
4	7	#NULL!	5	4	5	4	5	4	4	4	4	4	4	4	5	5	4	4	4	4	4	2	3	4	3	4	3	3	5	3	4	4	4	4	5	3	5	4
9	7	#NULL!	4	4	4	4	4	4	3	4	4	4	4	3	4	4	4	4	4	4	4	1	3	3	2	3	4	4	4	4	4	4	4	4	4	2	4	5
18	6	#NULL!	2	4	5	4	5	4	4	5	5	4	4	4	5	5	5	4	4	5	5	1	3	5	3	5	5	5	5	5	5	5	5	5	4	4	5	5
3	6	#NULL!	3	4	4	4	4	4	3	4	4	3	3	4	4	4	4	4	5	4	4	4	3	4	4	5	4	4	5	4	4	4	4	4	4	3	4	4
6	6	#NULL!	3	5	5	5	5	4	5	5	4	2	3	3	5	5	5	5	3	5	3	1	2	3	4	2	4	5	5	4	5	5	5	3	4	2	3	5
18	7	#NULL!	5	4	5	4	5	4	4	4	4	4	4	4	4	4	4	4	4	5	4	2	4	4	3	3	4	5	5	5	5	4	5	4	4	3	5	5
17	6	#NULL!	2	5	5	5	5	5	5	5	5	2	5	5	5	5	5	5	5	5	5	5	5	5	5	5	5	5	5	5	5	5	5	5	5	5	5	5
2	7	#NULL!	6	5	5	5	5	4	5	5	4	1	2	2	4	5	5	5	4	5	5	1	2	3	4	2	5	5	4	5	5	5	5	4	5	4	5	5
7	6	#NULL!	2	4	5	4	5	4	4	4	4	4	4	4	5	5	5	5	4	4	5	2	4	4	4	4	5	5	5	5	5	5	5	5	5	4	5	5
21	7	#NULL!	7	4	5	4	5	4	4	4	5	2	4	4	4	4	3	4	#NULL!	5	4	2	4	4	4	5	5	5	5	4	4	4	5	5	5	5	4	5
18	6	#NULL!	3	4	5	5	5	5	4	5	4	4	4	4	5	5	5	4	3	5	5	4	3	4	3	4	5	5	5	5	5	5	5	5	5	2	5	5
3	6	#NULL!	2	4	5	4	5	5	5	5	4	4	2	3	5	5	5	5	4	4	5	2	4	4	4	4	5	5	5	5	5	4	5	5	5	4	5	5
9	7	#NULL!	8	4	5	4	5	4	5	4	5	5	4	3	5	5	4	5	5	4	5	3	4	5	4	4	5	5	5	5	5	5	5	5	5	3	5	5
22	6	#NULL!	1	5	5	5	5	5	5	5	5	3	5	5	5	4	5	5	4	5	5	2	4	5	5	2	5	5	5	5	5	5	5	5	5	5	5	5
9	7	#NULL!	6	5	5	5	4	4	4	4	4	4	5	5	5	5	5	4	4	5	4	2	3	4	4	4	5	5	4	5	5	4	5	4	5	4	4	5
6	6	#NULL!	2	5	5	5	5	4	5	5	4	4	3	4	5	5	5	5	5	5	5	1	5	5	4	5	5	5	5	5	5	5	5	5	5	4	5	5
4	7	#NULL!	8	5	5	5	5	4	4	4	5	4	5	4	5	3	5	5	5	5	5	5	4	5	5	5	5	5	5	5	5	5	5	5	5	5	5	5
9	7	#NULL!	5	3	5	3	5	4	4	4	5	4	4	4	5	4	4	4	5	4	5	3	4	5	3	5	5	5	5	5	5	5	5	4	5	2	4	5
18	7	#NULL!	5	4	5	4	4	3	4	3	4	4	4	4	4	3	4	5	3	4	4	2	4	4	3	2	4	5	4	4	4	4	4	5	4	4	5	5
23	7	#NULL!	5	4	4	4	4	3	3	3	5	4	5	4	3	3	3	3	2	4	4	4	2	3	2	3	3	4	4	4	5	4	5	4	4	2	5	5
18	7	#NULL!	8	4	5	3	4	3	4	4	4	4	4	4	4	3	5	4	4	4	4	2	4	4	2	4	5	5	5	5	5	5	5	4	4	2	4	4
11	7	#NULL!	5	4	4	4	4	4	3	4	4	4	4	4	4	3	3	4	4	4	4	2	4	4	4	4	4	4	4	4	4	4	4	4	4	4	4	4
18	7	#NULL!	8	4	4	4	4	3	2	4	4	5	4	4	4	3	4	3	3	4	4	2	3	4	3	3	5	5	4	5	5	5	5	5	4	3	4	5
9	7	#NULL!	8	5	5	5	5	5	4	5	5	3	3	4	5	5	5	5	5	5	5	1	5	5	5	4	5	5	5	5	5	5	5	5	5	5	5	5
11	7	#NULL!	6	4	4	4	4	4	4	4	5	4	4	5	4	4	4	4	4	4	4	5	4	4	4	4	4	4	5	4	4	4	4	4	5	4	2	4
9	7	#NULL!	7	4	5	4	5	2	3	3	4	3	4	4	5	4	4	3	3	5	5	4	4	4	4	4	4	4	3	2	4	4	5	3	5	4	4	5
18	6	#NULL!	2	5	5	5	5	4	5	5	5	4	4	5	5	4	5	4	3	4	5	4	4	4	4	4	4	5	5	5	4	5	5	5	4	2	4	5
17	6	#NULL!	3	5	5	5	5	5	5	5	4	4	4	4	5	5	5	5	4	5	5	2	3	4	4	3	5	5	5	5	5	5	5	5	5	3	5	5
13	7	#NULL!	4	5	5	5	5	4	3	4	4	4	4	4	5	4	3	4	5	4	5	4	4	4	3	3	4	5	5	4	5	4	5	4	4	3	5	4
25	6	#NULL!	1	5	5	5	5	5	5	5	4	4	5	4	5	5	5	5	5	5	5	2	4	5	5	4	5	5	5	5	5	5	5	4	5	4	5	5
19	7	#NULL!	7	5	5	5	5	5	5	5	5	5	5	5	5	5	5	5	4	5	5	5	4	5	1	5	5	5	5	5	5	5	5	5	5	2	5	5
21	7	#NULL!	8	5	5	5	5	5	5	5	5	4	5	5	5	5	5	5	5	5	5	4	3	5	5	5	5	5	5	5	5	5	5	5	5	5	5	5
7	7	#NULL!	8	5	5	5	4	3	4	4	5	4	4	4	5	3	4	4	4	4	5	4	2	3	4	4	4	4	4	3	4	5	4	3	4	3	4	5
18	7	#NULL!	7	5	5	4	5	4	5	3	5	4	5	4	4	5	5	3	4	5	5	2	4	4	2	4	5	5	5	5	5	5	5	5	5	2	5	5
11	7	#NULL!	6	5	5	5	5	5	5	5	5	4	2	2	5	5	5	5	5	5	5	5	5	5	4	5	5	4	4	5	5	5	5	5	5	4	5	5
9	7	#NULL!	6	5	5	5	5	4	5	5	4	4	4	2	5	5	5	5	5	5	5	2	4	4	4	4	5	5	5	5	5	5	5	5	5	4	5	5
13	7	#NULL!	8	5	4	4	5	4	4	4	4	4	5	4	4	4	5	4	3	4	4	4	5	4	4	4	5	4	4	5	5	4	5	4	4	4	5	4
16	7	#NULL!	4	5	5	4	5	4	4	4	4	4	2	3	4	5	4	5	4	5	4	4	3	4	3	3	5	5	5	5	5	5	5	5	4	3	4	5
6	6	#NULL!	1	5	5	5	5	5	5	5	5	4	4	4	4	5	5	5	4	5	5	5	4	5	5	5	5	5	5	5	5	5	5	5	5	5	5	5
4	7	#NULL!	8	5	5	5	5	5	5	5	5	4	5	5	5	5	5	5	5	5	5	5	4	5	1	5	5	5	5	5	5	5	5	5	5	1	5	5
11	6	#NULL!	2	4	5	3	5	3	4	4	5	3	4	4	5	3	4	4	4	5	5	4	3	4	4	5	5	5	5	5	4	5	5	3	5	5	5	5
9	7	#NULL!	7	5	5	4	5	4	5	5	5	5	4	5	5	5	5	5	5	5	5	3	5	4	3	4	5	5	5	5	5	5	5	5	4	3	5	5
17	7	#NULL!	5	5	4	3	4	3	1	3	5	3	4	4	4	3	2	3	4	4	4	5	3	4	4	3	3	3	3	4	3	4	4	4	4	4	4	4
9	7	#NULL!	6	5	5	5	5	5	5	5	5	5	5	3	5	5	5	5	5	5	5	3	5	4	4	5	5	5	5	5	5	5	5	5	5	4	5	5
10	7	#NULL!	8	4	5	4	5	5	4	4	5	5	5	5	5	5	5	5	5	5	5	5	5	5	5	5	5	5	5	5	4	5	5	5	5	5	5	5
4	7	#NULL!	4	4	4	5	5	4	4	4	4	4	2	3	5	4	4	4	4	4	4	4	2	4	2	2	4	4	5	5	4	4	5	4	4	2	5	4
18	7	#NULL!	8	4	5	4	4	3	4	4	4	4	4	4	4	4	4	4	4	4	4	3	4	4	2	4	3	4	5	4	5	4	4	4	4	2	4	5
18	6	#NULL!	2	4	5	4	4	4	4	4	5	4	4	4	4	4	4	4	4	4	4	2	4	4	2	4	4	4	4	4	4	5	4	4	4	2	4	5
6	7	#NULL!	6	4	4	4	4	4	4	4	4	2	4	4	5	5	5	4	4	5	4	5	3	4	4	5	5	5	5	5	4	4	4	5	5	2	5	5
18	6	#NULL!	2	5	5	5	5	5	5	5	5	5	5	5	5	5	5	5	5	5	5	4	3	5	4	4	5	5	5	5	5	5	5	5	5	4	5	5
17	7	#NULL!	7	5	5	5	5	4	3	4	5	3	4	2	5	4	5	4	4	5	5	2	3	4	3	2	5	5	3	5	5	5	5	5	5	3	5	5
6	6	#NULL!	2	4	5	5	5	4	5	4	4	3	4	4	4	4	4	5	4	4	5	2	4	4	4	4	5	5	5	5	4	5	4	4	4	3	4	5
9	6	#NULL!	1	4	5	4	4	4	4	4	5	4	4	4	4	5	4	4	4	5	4	2	3	4	4	2	5	5	5	5	4	5	#NULL!	5	5	4	5	5
11	7	#NULL!	7	4	5	4	4	4	4	4	4	4	4	4	4	3	4	4	4	5	4	3	4	4	2	4	5	5	4	5	5	5	5	5	4	3	4	5
18	7	#NULL!	8	5	5	5	5	5	5	#NULL!	4	3	4	4	4	5	5	5	5	5	5	5	4	4	4	5	5	5	5	5	5	5	5	5	5	4	4	5
18	7	#NULL!	8	5	5	5	5	5	5	5	5	5	5	5	5	5	5	5	5	5	5	4	2	5	5	4	5	5	5	5	5	5	5	5	5	4	5	5
9	7	#NULL!	7	4	5	3	4	4	4	4	5	5	4	3	4	4	5	4	3	4	5	2	3	4	4	4	5	5	4	4	5	5	5	5	5	2	5	5
4	6	#NULL!	3	5	5	5	5	5	4	4	4	4	4	5	5	5	5	4	5	5	5	3	4	5	5	4	5	5	5	5	5	5	5	5	5	4	5	5
3	7	#NULL!	8	5	5	5	5	5	5	5	5	5	5	4	5	5	5	5	5	5	5	3	4	5	3	4	5	5	5	5	5	5	5	5	5	3	5	5
18	6	#NULL!	1	5	5	5	5	5	5	5	5	3	4	4	5	4	5	4	4	5	5	1	3	4	3	3	4	4	4	5	5	5	5	4	5	4	5	5
3	7	#NULL!	6	4	5	5	5	4	4	4	5	5	5	5	5	5	5	5	2	5	5	2	4	5	4	4	5	5	5	5	5	5	5	5	5	5	5	5
22	6	#NULL!	1	5	5	5	5	4	4	4	5	4	4	4	5	5	4	4	4	5	5	3	3	4	4	3	5	5	5	5	5	5	5	5	4	4	4	5
19	7	#NULL!	8	5	5	5	1	4	4	3	5	2	4	4	5	1	5	4	3	3	4	3	4	4	3	3	5	5	5	5	4	5	3	3	5	1	5	3
4	7	#NULL!	8	5	5	4	5	3	3	3	5	4	3	4	4	5	4	4	4	4	4	2	4	4	4	3	5	5	5	5	5	5	5	4	5	3	4	5
9	7	#NULL!	8	5	5	5	4	5	5	5	5	2	4	4	5	5	5	5	5	5	5	1	3	4	3	2	5	5	5	5	4	5	5	5	5	4	5	5
4	6	#NULL!	3	4	4	4	4	4	4	4	4	4	4	4	4	4	4	4	4	4	4	4	4	4	4	4	4	4	4	4	4	4	4	4	4	4	4	4
4	7	#NULL!	7	5	5	5	5	3	4	5	5	4	4	4	5	5	5	5	4	5	5	1	3	2	2	5	5	5	5	5	5	5	5	5	4	2	5	5
7	7	#NULL!	7	5	5	5	5	5	4	5	5	4	4	4	5	5	5	4	5	4	5	2	3	5	4	4	5	5	5	5	5	5	5	5	5	5	5	5
9	7	#NULL!	8	5	5	5	5	5	5	5	5	5	5	5	5	5	5	5	5	5	5	3	4	4	4	3	5	5	5	5	5	5	5	5	5	5	5	5
1	7	#NULL!	4	5	5	4	5	5	5	5	4	4	#NULL!	4	4	#NULL!	5	4	4	4	5	5	3	5	5	#NULL!	5	#NULL!	#NULL!	5	5	5	5	#NULL!	#NULL!	#NULL!	#NULL!	#NULL!
1	6	#NULL!	2	4	5	5	5	4	2	4	3	2	4	2	5	3	4	4	4	5	4	2	3	4	4	#NULL!	3	#NULL!	#NULL!	5	4	4	5	#NULL!	#NULL!	#NULL!	#NULL!	#NULL!
1	7	#NULL!	5	4	4	4	5	#NULL!	5	5	4	3	3	4	5	4	4	5	4	5	4	#NULL!	5	#NULL!	#NULL!	#NULL!	#NULL!	#NULL!	#NULL!	#NULL!	#NULL!	#NULL!	#NULL!	#NULL!	#NULL!	#NULL!	#NULL!	#NULL!
1	7	#NULL!	7	5	5	5	5	#NULL!	5	5	4	4	4	4	4	5	5	4	4	5	5	#NULL!	4	#NULL!	#NULL!	#NULL!	#NULL!	#NULL!	#NULL!	#NULL!	#NULL!	#NULL!	#NULL!	#NULL!	#NULL!	#NULL!	#NULL!	#NULL!
4	7	#NULL!	4	3	4	3	4	#NULL!	3	4	4	2	4	4	4	5	4	3	4	4	4	#NULL!	4	#NULL!	#NULL!	#NULL!	#NULL!	#NULL!	#NULL!	#NULL!	#NULL!	#NULL!	#NULL!	#NULL!	#NULL!	#NULL!	#NULL!	#NULL!
2	7	#NULL!	8	5	5	5	5	#NULL!	5	5	5	2	4	4	5	5	4	4	5	5	5	#NULL!	4	#NULL!	#NULL!	#NULL!	#NULL!	#NULL!	#NULL!	#NULL!	#NULL!	#NULL!	#NULL!	#NULL!	#NULL!	#NULL!	#NULL!	#NULL!
4	6	#NULL!	1	4	5	4	5	4	4	4	5	4	4	4	5	4	3	4	4	5	5	1	2	4	4	5	4	5	5	4	4	4	4	5	5	5	5	5
18	6	#NULL!	1	5	5	5	5	5	5	5	5	1	5	5	5	5	5	5	5	5	5	5	4	4	2	4	5	5	5	5	5	5	5	5	5	2	5	5
2	7	#NULL!	8	5	5	5	5	5	5	5	5	2	4	4	5	5	5	5	5	5	5	4	5	5	4	4	4	5	5	5	5	5	5	4	5	4	5	5
18	7	#NULL!	7	4	4	4	5	4	5	4	4	2	4	4	5	5	4	4	4	4	4	3	3	4	3	4	4	4	4	4	4	4	4	5	4	4	4	5
3	6	#NULL!	2	5	5	5	5	4	5	5	4	3	4	4	5	4	5	4	4	4	5	2	4	3	5	5	4	4	5	5	4	5	5	5	5	5	5	5
6	7	#NULL!	6	3	4	3	5	4	4	4	4	4	3	4	4	5	5	4	4	4	5	2	2	4	4	3	5	5	5	5	5	5	5	4	5	4	5	5
18	7	#NULL!	8	5	5	4	5	3	5	5	5	4	5	5	3	3	3	4	4	5	4	3	1	4	4	2	5	5	5	4	4	5	2	4	4	3	4	4
17	6	#NULL!	2	5	5	5	5	5	4	4	5	2	4	4	4	4	5	4	4	5	5	5	3	4	2	5	5	5	3	5	5	5	5	5	5	2	5	5
5	6	#NULL!	2	5	5	5	5	5	5	5	#NULL!	3	4	4	4	5	5	5	4	5	5	4	5	5	3	4	5	5	5	5	5	5	5	5	5	3	5	5
17	6	#NULL!	1	4	4	4	4	4	3	3	2	1	3	4	5	4	4	4	4	4	4	1	2	4	3	3	5	3	3	5	4	4	5	4	4	3	5	4
7	6	#NULL!	2	5	5	5	5	4	4	4	4	4	4	4	4	5	5	4	4	5	5	2	4	4	3	5	5	5	5	5	4	4	4	4	4	4	5	5
